# Supplementary material for: Network-based drug repurposing for schizophrenia
Source: Neuropsychopharmacology. 2024 Feb 6;49(6):983–92. doi: 10.1038/s41386-024-01805-6 (PMC11039639; doi:10.1038/s41386-024-01805-6)
Supplement: Supplementary file 2 — Supplementary Table 1-4 [file 41386_2024_1805_MOESM2_ESM.xlsx]

## Sheet: README
Supplementary Table 1	Patient clinical features of samples used in the RNA-sequencing
Supplementary Table 2	Enrichment analysis of differential targeting
Supplementary Table 3	Top 100 drug repurposing candidates
Supplementary Table 4	Literature review of most differentially targeting transcription factors
Column interpretation in Supplementary Table 3:
Column	Meaning
Cosine	Similarity of drug vs disease, lower better (more dissimilarity)
Q-value	Benjamini-Hochberg corrected p-value
CMC_HBCC	Yes if drug had signicicant Q-value in replication analysis with data from CommonMind Consortium HBCC Brain Bank. No if not significant Q-value or not existed in top 100 drugs of the replication
PsychENCODE_BrainGVEX	Yes if drug had signicicant Q-value in replication analysis with data from PsychENCODE BrainGVEX study. No if not significant Q-value or not existed in top 100 drugs of the replication
CNS activity	CNS activity. If empty, no CNS activity found so far from literature
US withdrawn	Withdrawn by US FDA. If "No": not withdrawn OR not marketed in US to be withdrawn
Conditions	Conditions with state of approval/trials
Known targets	Targets
Preclinical/clinical support	Include source to preclinical or clinical evidence if available
Note	Other relevant literature on mechanistic, etiological relevance, side effects

## Sheet: Supplementary Table 1
Cohort	Unaffected controls	Schizophrenia
Number	279	253
Age of death (mean and range, years) Ages >90 were censored as 90+	65.25 (19 – 90)	68.84 (25 – 90)
Sex	161 XY, 118 XX	157 XY, 93 XX, 3 XXY
Race	212 Caucasian, 45 African-American, 18 Hispanic, 3 Asian, 1 multiracial	211 Caucasian, 36 African-American, 5 Hispanic, 1 Asian
Brain pH (mean and range)	6.57 (5.97 – 7.27)	6.5 (5.83 – 7.3)
PMI (mean and range, hours)	13.61 (1.4 – 36)	20.65 (2.8 – 53.6)
RIN (mean and range)	7.81 (5.5 – 9.3)	7.38 (5.5 – 9.6)
Cause of death	187 cardiovascular, 20 non-brain cancer, 6 infection and parasitic disease, 1 COPD, 51 other, 8 missing	143 cardiovascular, 7 non-brain cancer, 4 infection and parasitic disease, 4 COPD, 39 other, 56 missing

## Sheet: Supplementary Table 2
ID	Description	setSize	enrichmentScore	NES	pvalue	p.adjust	qvalue	rank	leading_edge	core_enrichment
hsa03010	Ribosome	121	0.499	2.1455	0.0002	0.0118	0.0097	4550	tags=53%, list=29%, signal=38%	6183/6176/6188/6160/51021/3921/29074/124995/11224/6167/54948/6206/6232/10573/9801/6210/6218/4736/6132/6147/6233/6161/51318/6144/6227/6133/6181/6224/63875/6134/6202/6158/6203/64979/6175/6159/51081/6171/6187/79590/6135/51121/51264/23521/51065/219927/64963/65003/6208/51069/6207/65005/55173/6157/6165/6155/6128/55168/6229/6201/6230/6228/6223/64968
hsa00190	Oxidative phosphorylation	110	0.4492	1.9011	0.0002	0.0118	0.0097	2596	tags=32%, list=16%, signal=27%	1352/4726/1329/4717/7384/1351/533/4537/4714/29796/54539/513/4728/7388/1337/4697/4716/9550/4709/64077/4540/4535/245973/27089/4696/4541/9296/521/6390/518/515/4512/8992/4725/1340
hsa04611	Platelet activation	96	-0.4447	-1.8404	0.0002	0.0118	0.0097	2979	tags=35%, list=19%, signal=29%	2909/5028/83706/9138/3937/5290/5500/10125/4659/208/5567/5336/5906/111/2770/4067/83660/1277/5501/2778/3709/5590/3688/2534/5592/23365/6093/23236/9475/5291/10000/6786/4638/3708
hsa04510	Focal adhesion	181	-0.3966	-1.7939	0.0002	0.0118	0.0097	2240	tags=25%, list=14%, signal=22%	5290/5923/5579/5058/5500/4233/5599/5602/4659/1297/3909/208/5906/1287/3672/2932/2885/56034/5601/394/3678/83660/1277/5649/5062/7058/5501/329/2316/3688/2534/8394/4660/7057/2064/2317/1499/6093/3910/9475/5291/3480/10000/4638/2335/5747
hsa05205	Proteoglycans in cancer	173	-0.3876	-1.7445	0.0002	0.0118	0.0097	2240	tags=27%, list=14%, signal=23%	5290/5579/5058/5500/4233/2066/4659/208/5567/5336/2885/2260/3678/6774/1277/5962/5501/6198/3709/2316/3688/4193/10818/4660/7057/2064/1655/2317/1499/23365/2065/6093/960/2099/3091/5727/9475/5291/29102/3480/10000/3708/2335/288/287/5747
hsa05131	Shigellosis	209	-0.3625	-1.6716	0.0002	0.0118	0.0097	2240	tags=26%, list=14%, signal=22%	5290/8737/10109/8945/5599/5602/831/823/55054/7100/208/4790/29110/1147/5336/11146/2932/7307/7323/5601/7334/3678/83660/55752/57521/30849/10092/23291/6885/10096/3554/6198/718/3709/10801/5581/3688/4193/9140/3098/5289/10892/4735/6093/23236/960/472/10318/9475/5291/10000/9844/3708/5747
hsa04520	Adherens junction	66	-0.4793	-1.8617	0.0004	0.0139	0.0115	1384	tags=27%, list=9%, signal=25%	2260/51701/1459/6932/6885/10458/1496/25945/2534/2064/5792/1499/10580/29119/5797/3480/1495/4008
hsa05100	Bacterial invasion of epithelial cells	72	-0.4461	-1.7594	0.0004	0.0139	0.0115	1484	tags=29%, list=9%, signal=27%	5290/10109/4233/26084/3678/55752/10092/10096/1496/10801/3688/1213/23607/1499/4735/29119/5291/9844/2335/1495/5747
hsa04530	Tight junction	132	-0.3939	-1.7104	0.0004	0.0139	0.0115	2502	tags=28%, list=16%, signal=24%	861/51762/154796/7277/10109/4217/5599/5602/57826/10207/5567/5906/5601/9223/4628/4627/10092/1740/5962/10096/150084/5581/5590/3688/55114/8531/2064/51422/3993/6093/9693/9475/1739/51735/23327/5520/8777
hsa04810	Regulation of actin cytoskeleton	184	-0.3662	-1.6603	0.0004	0.0139	0.0115	2979	tags=29%, list=19%, signal=24%	2909/3682/4636/10451/2768/55970/1729/6548/9138/4893/1131/5305/5290/5058/5500/10109/1133/1072/4659/200576/730/208/3672/10787/3689/324/56034/2260/3678/4628/4627/10152/5062/10092/5962/221178/10096/5501/10458/3688/10788/8394/4660/55740/23365/26999/6093/2934/9475/5291/10000/4638/2335/5747
hsa04919	Thyroid hormone signaling pathway	111	-0.4359	-1.8482	0.0006	0.0164	0.0135	2770	tags=32%, list=17%, signal=27%	6548/84812/9282/4893/5290/6772/5579/208/1734/5567/5336/10499/2932/9440/116931/4854/3066/8648/8202/483/4193/10231/25942/23389/5208/1499/23236/1827/2099/3091/9862/5291/476/488/10000/9611
hsa04070	Phosphatidylinositol signaling system	88	-0.4392	-1.7967	0.0006	0.0164	0.0135	3491	tags=41%, list=22%, signal=32%	8503/3633/1608/3628/3632/9677/84812/9807/22876/51447/5305/8898/5290/5579/1607/8526/200576/3631/5336/3636/801/23262/22908/8527/8867/3709/5297/8394/8776/5289/1606/23236/3635/5291/8821/3708
hsa04060	Cytokine-cytokine receptor interaction	102	0.3999	1.6702	0.0006	0.0164	0.0135	3016	tags=30%, list=19%, signal=25%	132014/651/4804/3455/4982/8792/1271/9547/7066/7852/92/7048/8795/1439/57007/53342/3556/3590/10220/130399/657/3594/3625/3587/3459/268/23765/3570/920/659/958
hsa05135	Yersinia infection	117	-0.384	-1.6432	0.0012	0.027	0.0223	2876	tags=30%, list=18%, signal=25%	10451/7186/7189/9138/3937/5290/10109/5599/5602/208/4790/6195/29110/1147/2932/5601/3678/6197/10092/6885/2185/10096/10458/3688/7456/8394/23365/6093/9475/5291/10000/9844/2335/64283/5747
hsa05132	Salmonella infection	218	-0.3265	-1.5136	0.0012	0.027	0.0223	3009	tags=29%, list=19%, signal=24%	84790/10381/4636/302/7186/7189/197259/1785/4671/330/3836/113146/7277/5290/8737/23265/5058/10109/5599/5602/3831/3799/79659/7100/51143/208/4790/1639/1147/55860/84516/10787/26084/840/5601/51164/1434/9842/10333/841/10092/6932/5868/6885/10096/329/7184/2316/3800/5289/2317/23339/27072/1778/1783/1499/26999/1781/9475/5291/10000/9648/9844/60412
hsa05415	Diabetic cardiomyopathy	169	0.3354	1.5117	0.0018	0.0398	0.0329	3744	tags=37%, list=24%, signal=28%	817/4726/1329/4717/7384/1351/816/5603/4537/4714/29796/54539/5578/513/4728/3667/183/7388/1376/1337/4697/4716/4709/5970/5600/7419/4540/291/7048/1535/4535/27089/4696/25874/4541/2539/6390/518/515/5582/4512/4725/1340/5499/3643/4731/514/2673/5160/5162/6517/1350/4710/5879/51660/5465/506/5164/4536/10105/489/126328
hsa00562	Inositol phosphate metabolism	69	-0.4162	-1.6263	0.002	0.0412	0.0341	3126	tags=30%, list=20%, signal=25%	3628/3632/84812/22876/5305/8898/5290/200576/3631/5336/3636/22908/8867/5297/8394/8776/5289/23236/3635/5291/8821
hsa05215	Prostate cancer	82	-0.3954	-1.5966	0.0034	0.062	0.0513	1806	tags=26%, list=11%, signal=23%	208/4790/1147/9134/64764/2932/2885/56034/2260/6932/2119/7184/6935/4193/2064/1499/2078/5291/3480/9586/10000
hsa05130	Pathogenic Escherichia coli infection	153	-0.342	-1.5141	0.0034	0.062	0.0513	3125	tags=33%, list=20%, signal=27%	4644/3606/84790/10381/4690/2768/7186/4651/7189/9138/4671/7277/8737/10972/5058/10109/5599/5861/5602/7100/4790/1147/10787/840/5601/4691/4628/4627/7009/4642/841/5062/10092/6885/10096/3554/10458/3688/2534/7456/4641/9871/23365/26999/4542/6093/4643/4430/9475/4645
hsa00061	Fatty acid biosynthesis	14	-0.6611	-1.7823	0.0049	0.066	0.0547	3437	tags=50%, list=22%, signal=39%	84869/2182/2180/197322/51703/2181/23305
hsa05213	Endometrial cancer	57	-0.4276	-1.6123	0.0044	0.066	0.0547	2240	tags=26%, list=14%, signal=23%	5290/4292/208/2932/2885/324/6932/1496/2064/51426/1499/29119/5291/10000/1495
hsa05231	Choline metabolism in cancer	85	-0.3802	-1.5463	0.0052	0.066	0.0547	3519	tags=36%, list=22%, signal=29%	5130/8503/204962/6009/1608/5170/4893/126969/56994/5290/5579/1607/8526/5599/5602/208/7248/10434/2885/56261/56034/5601/5900/8527/6198/8394/5337/1606/3091/5291/10000
hsa03040	Spliceosome	125	-0.351	-1.5129	0.0041	0.066	0.0547	3163	tags=31%, list=20%, signal=25%	23658/988/9410/10569/23451/10523/8559/9775/6430/55696/84991/9416/6426/3190/6432/4670/10915/10907/10772/56259/7307/58517/6434/8896/6627/3312/10713/9129/11017/23350/51340/23450/1655/6429/57187/9343/10594/55660/11325
hsa05017	Spinocerebellar ataxia	128	-0.3451	-1.4901	0.0049	0.066	0.0547	3175	tags=35%, list=20%, signal=28%	8503/1600/7416/10939/5687/2903/3516/6095/90550/7186/3752/2902/9821/5290/2891/5579/4217/5599/5602/6712/5708/208/2904/55626/11273/5601/9698/10213/55102/30849/7417/5649/5701/3709/9776/5682/773/5289/23236/5291/6311/488/4976/10000/3708
hsa05206	MicroRNAs in cancer	140	-0.3379	-1.4812	0.0051	0.066	0.0547	2352	tags=26%, list=15%, signal=22%	9493/5290/5579/1021/3190/4233/10014/4790/9134/5336/27086/2885/324/9839/3678/6774/57521/5243/994/4854/5962/3066/5581/23411/6935/4193/23405/7057/2064/2065/6093/960/472/1786/5291/23414
hsa04120	Ubiquitin mediated proteolysis	135	-0.3394	-1.4788	0.0045	0.066	0.0547	2841	tags=27%, list=18%, signal=22%	4591/672/7189/26091/330/55294/8453/83737/10055/8945/1161/10477/51434/7323/8065/7334/140739/29882/8916/8451/10075/10054/23291/1642/7328/329/51433/8554/10277/4193/64326/8450/11060/9320/23327/57448
hsa05165	Human papillomavirus infection	268	-0.29	-1.3805	0.005	0.066	0.0547	2327	tags=23%, list=15%, signal=20%	1385/1108/5525/5290/6772/1021/523/1297/545/3909/5529/208/4790/10207/29110/7248/5567/1147/9134/535/64764/1287/3672/4600/2932/2885/324/55012/9223/7297/3678/4599/1277/3716/5649/4854/841/7058/1740/6932/3066/5527/6198/2778/5590/3688/4193/7057/23352/1499/23545/3993/3910/472/5291/1739/9586/5520/10000/2335/5747
hsa04962	Vasopressin-regulated water reabsorption	37	-0.4806	-1.6543	0.0059	0.0725	0.06	2353	tags=41%, list=15%, signal=35%	397/1385/79659/51143/1639/5567/64764/84516/51164/5868/2778/1778/1783/1781/9586
hsa04724	Glutamatergic synapse	99	-0.3628	-1.5118	0.0063	0.075	0.062	2266	tags=25%, list=14%, signal=22%	2900/2891/5579/2752/10991/54407/157/2904/5567/111/2770/246213/54331/2778/3709/5532/773/2898/2917/5337/23236/22941/3708/9229/2918
hsa04670	Leukocyte transendothelial migration	78	-0.38	-1.5204	0.0078	0.0875	0.0724	2979	tags=31%, list=19%, signal=25%	2909/4636/10451/1500/6494/5290/5579/5336/5906/3689/2770/1003/394/11069/2185/1496/3688/1499/6093/29119/9475/5291/1495/5747
hsa04144	Endocytosis	228	-0.2937	-1.3697	0.0076	0.0875	0.0724	3906	tags=32%, list=25%, signal=24%	1175/9798/9146/378/9897/23111/22841/642517/4088/55616/7046/858/26052/4087/8027/23550/22905/8729/9727/6642/116984/10193/7189/10938/161/1785/1601/51019/80230/9829/5867/83737/10109/55737/157/9135/3799/23325/9559/30011/116988/10564/23362/55680/830/58513/3312/2868/10092/10617/5868/27131/10096/7251/6643/57132/11031/5590/4193/1213/7456/3800/8394/5337/23527/387680/163/3480/23327/10565/10015/50807
hsa04932	Non-alcoholic fatty liver disease	132	0.331	1.4395	0.0083	0.0899	0.0744	3475	tags=32%, list=22%, signal=25%	8660/1649/6256/4726/1329/4717/7384/1351/5603/4714/29796/54539/10062/4728/3667/7388/1337/4697/2353/4716/4709/5970/5600/27089/4696/6390/51085/4512/4725/1340/581/5571/51094/3570/3643/4731/836/1350/4710/5879/5465/3725
hsa05202	Transcriptional misregulation in cancer	132	-0.332	-1.4417	0.0087	0.091	0.0753	2532	tags=27%, list=16%, signal=22%	862/861/330/5218/8938/4299/8842/4233/5090/7468/2005/4790/1436/4211/9915/221037/8464/2313/3066/2119/329/6935/4193/4208/1655/25942/51426/2078/2530/79058/472/3480/9611/5087/5747
hsa00590	Arachidonic acid metabolism	31	0.5001	1.6578	0.0091	0.0927	0.0767	2899	tags=35%, list=18%, signal=29%	5322/5742/1573/5730/5743/22949/9536/5740/873/2687/127281
hsa00310	Lysine degradation	60	-0.3976	-1.5124	0.0124	0.1222	0.1011	3790	tags=40%, list=24%, signal=31%	55526/55217/3030/501/8985/224/1962/51268/2145/2122/123688/7468/58508/54904/7799/38/10157/80854/55870/51111/64754/29072/79813/64324
hsa05022	Pathways of neurodegeneration - multiple diseases	410	0.2586	1.2869	0.0133	0.1276	0.1056	2664	tags=24%, list=17%, signal=20%	817/22863/4843/1649/8851/4726/3092/1329/8408/1139/4717/1742/7384/1351/816/7484/116442/5603/4537/4714/29796/54539/5578/9927/5534/7472/5606/513/4728/8323/5690/5700/7388/27123/1337/4697/7480/779/4716/5071/203068/805/1855/4709/5970/9001/5743/5600/369/7419/3028/578/6233/4540/291/1020/10023/10280/5664/3845/10126/1768/4535/2890/27089/10376/4696/2892/4218/2535/4541/10121/2905/1454/6390/518/283106/5609/51…
hsa05212	Pancreatic cancer	70	-0.3759	-1.4729	0.015	0.1326	0.1097	2240	tags=26%, list=14%, signal=22%	5290/6772/1021/5599/5602/208/4790/1147/5601/5900/6774/3716/6198/2064/51426/5337/5291/10000
hsa05162	Measles	98	-0.3461	-1.4386	0.0146	0.1326	0.1097	2368	tags=31%, list=15%, signal=26%	103/5290/6772/1021/9451/5599/5602/208/64135/4790/29110/1147/9134/4600/2932/5601/23586/440275/7297/4599/6774/1459/3716/3312/10399/841/4179/6885/5291/10000
hsa05163	Human cytomegalovirus infection	172	-0.3049	-1.3701	0.0153	0.1326	0.1097	2327	tags=23%, list=15%, signal=20%	1385/5290/8737/5579/1021/208/4790/29110/7248/5567/1147/64764/801/111/2932/2885/2770/6891/6774/3716/841/2185/3554/6198/54331/2778/3709/4193/5532/1499/23365/6093/23236/9475/5291/9586/10000/3708/11214/5747
hsa05208	Chemical carcinogenesis - reactive oxygen species	187	0.2987	1.3663	0.0147	0.1326	0.1097	2596	tags=26%, list=16%, signal=22%	4726/1329/4717/7384/1351/5603/4537/4714/4258/29796/54539/513/4728/1543/7388/1337/4697/2353/4716/5770/6714/4709/5970/5600/369/2947/7419/4540/291/3845/1535/4535/27089/4696/4541/10861/6390/518/5795/1645/5609/515/4792/4512/4725/873/4259/1340
hsa04728	Dopaminergic synapse	111	-0.3366	-1.4272	0.0157	0.1327	0.1098	2327	tags=30%, list=15%, signal=26%	1385/5525/2891/5579/5500/5599/5602/3799/5529/208/2904/5567/64764/801/111/2932/2770/55012/5601/9575/5527/5501/54331/2778/3709/5532/3800/773/23236/9586/5520/10000/3708
hsa04062	Chemokine signaling pathway	119	-0.3268	-1.4007	0.0166	0.1365	0.113	2240	tags=24%, list=14%, signal=20%	5290/6772/5579/5058/157/208/4790/5567/1147/5336/5906/111/2932/2885/2770/4067/6774/2868/2185/54331/5590/6093/23236/9475/5291/10000/9844/5747
hsa05171	Coronavirus disease - COVID-19	168	0.3046	1.3712	0.0178	0.143	0.1184	3074	tags=30%, list=19%, signal=24%	6176/6188/3455/4615/6160/3921/5603/1675/5578/11224/6167/6868/6206/6232/2353/6210/6218/4736/5970/6132/5600/6147/6233/6161/6144/6227/6133/6181/6224/6134/6202/834/6158/6203/5582/6175/6159/4792/6171/6187/6850/7099/4793/1839/6135/3570/51121/23521/2162/51065
hsa04973	Carbohydrate digestion and absorption	30	-0.4771	-1.5614	0.02	0.1469	0.1215	2240	tags=33%, list=14%, signal=29%	5290/5579/208/483/3098/280/23236/5291/476/10000
hsa03013	Nucleocytoplasmic transport	98	-0.3398	-1.4123	0.0197	0.1469	0.1215	2848	tags=35%, list=18%, signal=29%	79902/10921/5905/3837/23633/3840/4686/23511/9818/9670/55705/10482/9775/10526/9631/3836/9883/23165/26019/3838/387082/1434/8563/57187/51194/10527/10250/59343/4927/4928/64901/23214/3843/8021
hsa04080	Neuroactive ligand-receptor interaction	192	0.2924	1.34	0.0194	0.1469	0.1215	4962	tags=45%, list=31%, signal=31%	3363/146/84539/1139/5031/152/134/153/5733/130576/183/6863/10888/3351/2834/2925/1910/399967/133/187/5724/79957/5027/2890/2892/1901/147/2905/154/4828/7434/6869/6866/4889/11255/1141/7349/148/117/1128/3362/2565/2740/1138/53637/4985/23620/6750/3274/1902/7425/10203/66004/51289/706/1392/5368/2563/84109/9568/1812/6752/3360/4852/4923/1132/5745/136/4986/5746/1815/1906/9127/5029/2847/3827/3354/116/130574/50…
hsa05010	Alzheimer disease	324	0.2643	1.285	0.0193	0.1469	0.1215	2878	tags=24%, list=18%, signal=20%	22863/4843/8660/1649/8851/4726/1329/8408/1139/4717/7384/1351/7484/4537/4714/29796/54539/5534/51107/7472/513/4728/8323/201266/3667/6868/5690/5700/7388/27123/1337/4697/7480/779/4716/203068/805/1855/4709/5970/5743/369/7419/3028/7922/4540/291/1020/10023/5664/3845/102/4535/27089/10376/4696/2535/4541/2905/1454/6390/518/283106/5609/515/5692/64837/4512/7855/4725/8321/1340/3798/1128/3710/3643/7483/221074/…
hsa04918	Thyroid hormone synthesis	56	-0.3935	-1.4793	0.0205	0.1474	0.1219	2481	tags=29%, list=16%, signal=24%	8458/1385/5579/5567/64764/111/7038/821/483/2778/3709/7184/23236/476/9586/3708
hsa05170	Human immunodeficiency virus 1 infection	163	-0.302	-1.3503	0.0209	0.1474	0.1219	2240	tags=26%, list=14%, signal=22%	5290/8737/5579/5058/162/8945/5599/5602/1072/545/891/208/4790/29110/1147/5336/801/2770/6891/5601/8065/7465/8451/841/5062/23291/6885/2185/1642/6198/85417/54331/164/1111/3709/5532/8450/472/5291/10000/3708/5747
hsa04371	Apelin signaling pathway	113	-0.3275	-1.3927	0.0214	0.148	0.1225	1806	tags=20%, list=11%, signal=18%	208/5567/6263/801/111/4205/2770/6546/30849/4854/6198/54331/3709/5581/4208/51422/5289/10891/23236/10000/4638/3708/6262
hsa04928	Parathyroid hormone synthesis, secretion and action	86	-0.3463	-1.4107	0.0237	0.1611	0.1333	2864	tags=28%, list=18%, signal=23%	2768/5141/9138/4041/1385/5579/5567/64764/111/4205/2770/2260/4040/4929/5144/2778/3709/4208/5337/23236/5142/9586/3708/11214
hsa00534	Glycosaminoglycan biosynthesis - heparan sulfate / heparin	23	0.5068	1.5597	0.0246	0.1636	0.1353	858	tags=22%, list=5%, signal=21%	11285/266722/9955/64132/26229
hsa03440	Homologous recombination	36	-0.4446	-1.5198	0.0252	0.1644	0.136	3251	tags=39%, list=20%, signal=31%	50511/5890/8940/672/79184/7156/5889/641/84142/10111/10714/51720/472/11073
hsa04662	B cell receptor signaling pathway	60	-0.3802	-1.4461	0.0259	0.1662	0.1375	2240	tags=30%, list=14%, signal=26%	5290/5579/208/4790/1147/5336/3636/11006/2932/2885/4067/975/118788/5532/10892/3635/5291/10000
hsa04512	ECM-receptor interaction	67	-0.3632	-1.4138	0.0293	0.1843	0.1525	2638	tags=27%, list=17%, signal=22%	375790/3339/961/255743/1297/3909/1287/3672/9899/3678/1277/5649/7058/3688/7057/3910/960/2335
hsa00380	Tryptophan metabolism	28	0.4653	1.511	0.0305	0.1856	0.1536	776	tags=21%, list=5%, signal=20%	125061/1743/219/64577/217/1543
hsa04666	Fc gamma R-mediated phagocytosis	80	-0.3466	-1.3939	0.0317	0.1856	0.1536	2240	tags=29%, list=14%, signal=25%	10451/4651/1785/5290/5579/5058/10109/1072/208/5336/3636/4067/10092/10096/6198/5581/8394/5337/2934/3635/5291/10000/50807
hsa04142	Lysosome	114	-0.3185	-1.3554	0.0313	0.1856	0.1536	3412	tags=29%, list=21%, signal=23%	51606/22901/285362/9114/967/175/23163/1508/3916/8906/8943/10239/8763/5538/162/2720/535/256471/79158/4891/2588/23335/164/1213/10947/4864/6272/23545/135112/9583/1520/1657/2581
hsa05012	Parkinson disease	225	0.2762	1.2908	0.0315	0.1856	0.1536	2878	tags=24%, list=18%, signal=20%	817/1649/4726/1329/4717/7384/1351/816/4537/4714/29796/54539/9927/513/4728/201266/5690/5700/7388/1337/4697/4716/5071/203068/805/4709/7419/6233/7922/4540/291/4535/27089/10376/4696/4541/7295/4129/6390/518/515/5692/9246/64837/3309/4512/4725/7332/1340/7314/3798/581/3710/221074/4731
hsa04915	Estrogen signaling pathway	101	-0.3259	-1.3616	0.0325	0.1872	0.1549	1806	tags=21%, list=11%, signal=19%	208/5567/64764/801/111/10499/2885/2770/3312/8648/8202/2778/3709/7184/4988/23236/2099/5291/9586/10000/3708
hsa00980	Metabolism of xenobiotics by cytochrome P450	28	0.46	1.494	0.0337	0.191	0.158	4172	tags=46%, list=26%, signal=34%	8574/4258/1543/2947/1645/1577/873/4259/2950/653689/119391/246181/221
hsa00532	Glycosaminoglycan biosynthesis - chondroitin sulfate / dermatan sulfate	20	0.513	1.5206	0.0366	0.1951	0.1614	976	tags=30%, list=6%, signal=28%	11285/55501/54480/64132/26229/56548
hsa04622	RIG-I-like receptor signaling pathway	46	-0.4008	-1.4433	0.0351	0.1951	0.1614	2929	tags=39%, list=18%, signal=32%	1540/7186/7189/103/79671/8737/5599/5602/64135/4790/29110/1147/5601/23586/841/6885/9140/64343
hsa05412	Arrhythmogenic right ventricular cardiomyopathy	66	-0.3581	-1.3912	0.0366	0.1951	0.1614	1565	tags=20%, list=10%, signal=18%	3672/4000/3678/6546/1756/6932/1496/3688/1499/29119/488/6262/1495
hsa04022	cGMP-PKG signaling pathway	138	-0.3007	-1.3153	0.0362	0.1951	0.1614	1610	tags=20%, list=10%, signal=18%	64764/801/111/4205/2770/10242/6546/7417/8654/5501/483/3709/5581/5532/5592/4208/6093/23236/5138/9475/476/488/9586/10000/490/4638/3708
hsa01240	Biosynthesis of cofactors	120	0.3077	1.3201	0.0391	0.2015	0.1667	3216	tags=25%, list=20%, signal=20%	1352/29926/125061/10201/195814/55163/93100/23057/10797/219/217/9104/554235/6697/53354/2235/80308/129607/7358/1371/5372/8836/51601/211/53630/5498/122622/79646/10327/7389
hsa04360	Axon guidance	174	-0.2862	-1.2893	0.0396	0.2015	0.1667	3494	tags=30%, list=22%, signal=24%	7223/8503/6259/9723/3897/5170/9901/56963/10154/4776/57522/4636/4690/285220/2044/4756/4893/5290/2043/55558/5058/4233/1072/10507/5336/2932/2770/5062/137970/8829/6091/5590/3688/2534/5532/55740/57689/5364/9353/23365/3983/6093/10509/5998/1630/5727/9475/5291/6092/57556/80031/5747
hsa04714	Thermogenesis	206	0.2769	1.2801	0.0394	0.2015	0.1667	2026	tags=20%, list=13%, signal=18%	1352/51412/4726/5593/1329/4717/7384/1351/5603/4537/4714/29796/54539/5346/5606/513/51548/4728/7388/107/1376/1337/91942/4697/4716/28958/90639/4709/4878/5600/4540/3845/4535/285521/27089/4696/4541/521/148327/6390/518
hsa03420	Nucleotide excision repair	43	-0.4018	-1.4317	0.0403	0.2019	0.167	2335	tags=28%, list=15%, signal=24%	2072/2965/5427/1161/5985/5981/10714/8451/1642/5984/8450/2074
hsa00860	Porphyrin metabolism	21	0.4983	1.5014	0.0418	0.2052	0.1698	3424	tags=38%, list=22%, signal=30%	1352/645/2235/1371/211/5498/7389/2395
hsa04972	Pancreatic secretion	62	-0.3622	-1.3896	0.0421	0.2052	0.1698	772	tags=19%, list=5%, signal=18%	5906/111/483/2778/3709/280/23236/476/488/490/3708/6262
hsa04024	cAMP signaling pathway	179	-0.2824	-1.2751	0.0428	0.2055	0.17	2891	tags=25%, list=18%, signal=20%	2550/10451/5141/6548/1909/2902/64399/1385/5290/2891/5058/5500/5599/5602/4659/208/4790/2904/5567/64764/801/5906/111/51/2770/5601/11069/5501/483/5144/2778/5337/627/6093/5727/5142/9475/5291/476/488/9586/10000/490/6262
hsa04625	C-type lectin receptor signaling pathway	76	-0.3415	-1.358	0.0436	0.2067	0.1711	2240	tags=28%, list=14%, signal=24%	5290/6772/5058/5599/5602/208/4790/1147/5336/801/5601/841/3709/4193/5532/23365/10892/5291/8844/10000/3708
hsa04071	Sphingolipid signaling pathway	107	-0.3161	-1.3318	0.0445	0.2081	0.1722	2864	tags=27%, list=18%, signal=22%	2768/7186/4893/55304/5525/5290/5579/4217/5599/5602/5529/208/4790/2770/55012/5601/5527/5581/5590/2534/8439/5337/6093/23236/9475/5291/259230/5520/10000
hsa04151	PI3K-Akt signaling pathway	261	-0.2576	-1.2219	0.0518	0.239	0.1978	2327	tags=20%, list=15%, signal=18%	1385/5525/5290/1021/9863/4233/2066/1297/7534/3909/5529/208/4790/1436/7248/1147/9134/64764/1287/3672/2932/2885/55012/56034/9223/2260/3678/57521/1277/3716/5649/6446/7529/7058/5527/118788/6198/54331/7184/3688/4193/7057/2064/2065/627/3910/5291/3480/9586/5520/10000/2335/5747
hsa05160	Hepatitis C	113	-0.3069	-1.305	0.053	0.2412	0.1996	2240	tags=25%, list=14%, signal=21%	5290/6772/8737/1021/9451/7534/949/208/4790/29110/1147/4600/2932/2885/23586/440275/7297/4599/6774/3716/975/7529/841/8554/1499/5291/5520/10000
hsa04140	Autophagy - animal	131	-0.2934	-1.273	0.055	0.2471	0.2045	2604	tags=27%, list=16%, signal=23%	1508/4893/10533/3916/9711/9821/5290/9451/5599/5861/5602/1612/55054/208/203228/29110/7248/5567/55626/5601/440275/55102/57521/30849/6885/6198/9776/9140/5289/3091/5291/3480/10000/7405/3708
hsa04914	Progesterone-mediated oocyte maturation	80	-0.3315	-1.3331	0.0563	0.2494	0.2064	2240	tags=26%, list=14%, signal=23%	5290/5599/5602/891/208/51434/6195/5567/80315/111/2770/5601/245711/6197/29882/994/85417/51433/5291/3480/10000
hsa04211	Longevity regulating pathway	81	-0.329	-1.3243	0.0569	0.2494	0.2064	2591	tags=28%, list=16%, signal=24%	4893/847/9821/1385/5290/208/4790/7248/143686/5567/64764/111/57521/6198/9776/23411/51422/10891/79813/5291/3480/9586/10000
hsa01524	Platinum drug resistance	60	-0.355	-1.3503	0.0577	0.2497	0.2066	4404	tags=42%, list=28%, signal=30%	5594/355/5295/7155/317/8503/596/5170/2941/672/330/538/5290/4217/5980/4292/208/841/329/4193/2064/4257/472/5291/10000
hsa04936	Alcoholic liver disease	95	-0.3145	-1.2997	0.0607	0.2592	0.2145	2175	tags=26%, list=14%, signal=23%	8737/4217/5599/5602/721/208/4790/29110/1147/51/2932/5601/6434/720/717/841/6932/6885/718/50507/23411/51422/1499/10891/10000
hsa04610	Complement and coagulation cascades	38	-0.4002	-1.3871	0.0623	0.263	0.2177	4449	tags=47%, list=28%, signal=34%	5627/710/715/2/2161/1604/5270/716/721/730/3689/2157/2153/3818/720/717/4179/718
hsa05032	Morphine addiction	77	-0.3296	-1.3148	0.0645	0.2689	0.2225	2891	tags=29%, list=18%, signal=23%	2550/55970/5141/8622/5150/5579/157/2556/5567/111/2770/2558/2868/2567/54331/5144/2778/773/4988/5142/5138/2562
hsa04916	Melanogenesis	85	0.3195	1.2964	0.066	0.2717	0.2249	2827	tags=27%, list=18%, signal=22%	817/816/7484/4254/5578/7472/8323/107/7480/805/1855/1910/3845/83439/3815/2535/148327/5582/7855/2775/8321/7483/10488
hsa00053	Ascorbate and aldarate metabolism	10	0.6018	1.4696	0.0683	0.2781	0.2301	1876	tags=50%, list=12%, signal=44%	219/217/9104/9365/7358
hsa04923	Regulation of lipolysis in adipocytes	44	0.3803	1.3556	0.0704	0.2798	0.2316	1213	tags=25%, list=8%, signal=23%	8660/5593/134/153/5733/5346/5742/3667/107/4878/5743
hsa04072	Phospholipase D signaling pathway	125	-0.2926	-1.2612	0.0701	0.2798	0.2316	2061	tags=20%, list=13%, signal=18%	5290/1607/8526/208/7248/5336/111/2885/56034/5900/11069/55326/8527/2185/2778/2534/8394/2917/5337/56894/1606/23236/5291/10000/2918
hsa01522	Endocrine resistance	86	-0.3176	-1.2936	0.0728	0.2863	0.237	2011	tags=22%, list=13%, signal=19%	5599/5602/208/5567/111/2885/5601/4854/6198/8202/2778/4193/2064/2099/5291/3480/10000/9611/5747
hsa03460	Fanconi anemia pathway	43	-0.3775	-1.3451	0.0767	0.292	0.2416	2995	tags=37%, list=19%, signal=30%	8940/672/2176/2072/7156/5980/545/4292/57599/5889/641/353497/51426/2175/57697/51455
hsa04114	Oocyte meiosis	99	-0.3046	-1.2691	0.0768	0.292	0.2416	2291	tags=25%, list=14%, signal=22%	5525/5500/8945/7534/5529/891/51434/6195/5567/9134/80315/801/111/245711/6197/29882/7529/23291/5527/5501/51433/3709/5532/3480/3708
hsa04210	Apoptosis	112	-0.2972	-1.2627	0.0759	0.292	0.2416	4482	tags=37%, list=28%, signal=26%	9020/3265/5594/355/5295/1616/317/4170/56616/142/8503/596/5170/84790/7186/1508/4893/330/7277/5290/8737/9451/4217/5599/5602/823/208/4790/1147/4000/840/5601/5783/841/329/3709/472/1520/5291/10000/3708
hsa04931	Insulin resistance	92	-0.309	-1.2731	0.0792	0.298	0.2466	2547	tags=30%, list=16%, signal=26%	79660/5524/1385/10724/5290/5579/5500/5599/5602/208/4790/6195/64764/2932/5601/6197/6774/22877/5501/6198/5581/5590/5792/51422/10891/5291/9586/10000
hsa04723	Retrograde endocannabinoid signaling	128	0.2841	1.2321	0.0818	0.3043	0.2518	2988	tags=28%, list=19%, signal=23%	4726/4717/5603/4537/4714/54539/5578/4728/59345/107/4697/779/4716/2785/4709/5743/5600/3765/2788/4540/4535/2890/4696/2782/2892/4541/2784/5582/57084/2775/4725/3762/22999/3710/4731/2565
hsa05418	Fluid shear stress and atherosclerosis	105	-0.2996	-1.2594	0.0828	0.3049	0.2523	2240	tags=23%, list=14%, signal=20%	5290/90/4217/5599/5602/208/4790/387082/1147/801/4205/5601/1003/4780/6885/3554/7184/5590/4208/4257/1499/5291/10000/5747
hsa04621	NOD-like receptor signaling pathway	127	-0.2857	-1.2326	0.0873	0.3145	0.2603	2834	tags=28%, list=18%, signal=23%	90550/7186/7189/22861/79184/115362/4671/1508/330/79671/3428/6772/8737/140609/5599/5602/55054/4790/2633/29110/1147/5601/55914/7297/55669/7158/3716/7417/841/6885/329/3709/9140/23236/22900/3708
hsa05203	Viral carcinogenesis	154	-0.2748	-1.2179	0.087	0.3145	0.2603	2331	tags=22%, list=15%, signal=19%	2965/1385/1108/5290/1021/3190/10014/7534/4790/5567/9134/64764/2885/6672/4067/27044/6774/3716/10013/7529/841/3066/1642/9734/1111/718/4193/23352/2934/5423/5291/1739/9586/7874
hsa03265	Virion - Lyssavirus	3	0.8157	1.3551	0.092	0.3151	0.2608	113	tags=33%, list=1%, signal=33%	4804
hsa05210	Colorectal cancer	80	-0.3151	-1.2671	0.0895	0.3151	0.2608	4481	tags=38%, list=28%, signal=27%	3265/4089/5594/1950/5295/26060/5898/4088/7046/8503/596/4087/4893/5290/5599/5602/4292/208/2932/2885/324/5601/5900/6932/6198/51426/1499/1630/5291/10000
hsa04935	Growth hormone synthesis, secretion and action	103	-0.2973	-1.2473	0.089	0.3151	0.2608	2327	tags=23%, list=15%, signal=20%	1385/5290/6772/5579/5599/5602/208/5567/5336/64764/111/2932/2885/2770/5601/6774/2778/3709/23236/5291/9586/10000/3708/5747
hsa04218	Cellular senescence	134	-0.2808	-1.2219	0.0915	0.3151	0.2608	2240	tags=32%, list=14%, signal=28%	5608/4088/7046/8503/7416/6009/896/4087/286826/5928/4776/90550/4893/5290/10114/1021/5500/8945/823/132660/545/891/208/4790/7248/9134/801/10111/204851/7417/23291/5501/85417/1111/11200/3709/23411/4193/5532/472/5291/10000/3708
hsa05014	Amyotrophic lateral sclerosis	317	0.2394	1.1629	0.0914	0.3151	0.2608	2976	tags=23%, list=19%, signal=19%	311/22863/4843/1649/4726/79023/1329/8408/4717/7384/1351/29978/116442/5603/4537/4714/29796/54539/5534/5216/5606/513/4728/5690/5700/7388/144983/1337/4697/4716/5071/203068/4709/310/2733/9001/5600/23225/4540/10280/10126/1768/4535/2890/27089/10376/4696/4218/4541/10121/2905/834/6390/518/10718/515/84134/5692/64837/3309/4512/4725/1340/3798/581/25978/3710/29107/4731/11258/4744/836
hsa00970	Aminoacyl-tRNA biosynthesis	42	-0.372	-1.3169	0.0952	0.3197	0.2646	3780	tags=43%, list=24%, signal=33%	5917/16/833/57038/6897/7407/23395/55699/10352/5188/51091/51520/7453/79731/8565/3376/123283/2617
hsa04961	Endocrine and other factor-regulated calcium reabsorption	46	-0.3637	-1.3097	0.0946	0.3197	0.2646	2640	tags=28%, list=17%, signal=24%	161/1785/5579/5567/6546/483/2778/1213/23236/163/2099/476/490
hsa01212	Fatty acid metabolism	52	-0.3492	-1.2925	0.0996	0.3314	0.2743	2987	tags=33%, list=19%, signal=27%	2182/1962/2180/5538/10449/79071/6342/3295/51/9415/9524/38/197322/51144/51703/2181/23305
hsa04020	Calcium signaling pathway	189	0.2597	1.1876	0.1024	0.3374	0.2792	1896	tags=19%, list=12%, signal=17%	5261/2247/817/2769/4843/3363/146/27006/1139/3707/219931/816/153/2261/5255/5733/5578/5534/8911/107/779/805/2925/1910/7852/7419/5724/5260/291/5027/6547/147/2905/5159/154/491
hsa00480	Glutathione metabolism	41	0.3709	1.3002	0.1056	0.3384	0.2801	3982	tags=39%, list=25%, signal=29%	4258/26873/2947/2539/2686/494143/4259/9588/2687/2882/3417/2950/653689/119391/51060/4953
hsa00510	N-Glycan biosynthesis	48	-0.3547	-1.2888	0.1047	0.3384	0.2801	1511	tags=31%, list=10%, signal=28%	29929/4249/23193/4245/4124/11320/25834/6184/1798/79796/79053/7991/10905/2530/3703
hsa05146	Amoebiasis	66	-0.3236	-1.2572	0.1053	0.3384	0.2801	2240	tags=24%, list=14%, signal=21%	5290/5579/3909/4790/5567/1287/3689/1277/5868/3554/2778/3910/23236/5291/2335/5747
hsa04750	Inflammatory mediator regulation of TRP channels	75	-0.3135	-1.2458	0.1117	0.3512	0.2907	2240	tags=27%, list=14%, signal=23%	5290/5579/5500/3269/5599/5602/5567/5336/801/111/5601/3554/5501/2778/3709/5581/23236/5291/3708/5583
hsa04014	Ras signaling pathway	177	-0.2618	-1.1806	0.1113	0.3512	0.2907	2678	tags=25%, list=17%, signal=21%	3082/4893/23179/2902/57148/57186/5290/5923/5579/5058/4233/10125/5599/9462/5602/283455/208/4790/1436/2904/29110/5567/1147/5336/801/5906/2885/253959/56034/5601/2260/27/5900/5062/5868/54331/5337/9771/627/5291/3480/8844/10000/4763
hsa00513	Various types of N-glycan biosynthesis	37	-0.3734	-1.2854	0.1156	0.3577	0.296	2625	tags=32%, list=17%, signal=27%	6487/4245/83539/4124/11320/25834/6184/79796/7991/10905/2530/3703
hsa04933	AGE-RAGE signaling pathway in diabetic complications	88	-0.3014	-1.2332	0.1158	0.3577	0.296	3757	tags=33%, list=24%, signal=25%	4846/4088/7046/8503/596/4087/1027/1729/84812/4893/5290/6772/5579/5599/5602/208/4790/5336/1287/5601/6774/1277/50507/5581/5590/23236/5291/10000/2335
hsa04925	Aldosterone synthesis and secretion	83	-0.3038	-1.2306	0.118	0.3582	0.2964	1808	tags=22%, list=11%, signal=19%	949/5567/64764/801/111/8536/23683/4929/483/2778/3709/5581/23236/5138/476/9586/490/3708
hsa04015	Rap1 signaling pathway	176	-0.2605	-1.1746	0.1177	0.3582	0.2964	3095	tags=27%, list=19%, signal=22%	25865/1268/5587/2903/10451/5028/3082/1500/23094/4893/6494/2902/3937/5290/5579/9863/4233/208/1436/2904/801/5906/111/3689/2770/56034/9223/23683/2260/5900/51466/83660/11069/57568/2778/5590/3688/7057/55740/1499/9771/23236/9693/5291/3480/51735/10000
hsa04012	ErbB signaling pathway	80	-0.3055	-1.2285	0.1226	0.3661	0.3029	2240	tags=24%, list=14%, signal=21%	5290/5579/5058/5599/5602/2066/208/5336/2932/2885/5601/27/5062/6198/2064/2065/5291/10000/5747
hsa04713	Circadian entrainment	84	0.2997	1.2127	0.1227	0.3661	0.3029	2814	tags=31%, list=18%, signal=26%	817/9722/5593/816/5578/59345/8911/107/2353/2785/805/3765/2788/2983/2890/2782/2892/2905/2784/5582/51655/2775/117/3762/3710/8864
hsa04213	Longevity regulating pathway - multiple species	54	-0.3366	-1.254	0.1243	0.3675	0.3041	2591	tags=30%, list=16%, signal=25%	81570/4893/847/5290/208/5567/111/57521/3312/3066/6198/23411/51422/5291/3480/10000
hsa00515	Mannose type O-glycan biosynthesis	21	0.4376	1.3184	0.1258	0.3679	0.3044	4211	tags=43%, list=27%, signal=32%	9486/11041/55624/8703/27087/8704/10329/146664/148789
hsa05020	Prion disease	223	0.2471	1.1536	0.1265	0.3679	0.3044	2878	tags=24%, list=18%, signal=20%	1649/4726/1329/4717/7384/1351/5603/4537/4714/29796/54539/5534/513/4728/5690/5700/7388/1337/4697/779/4716/203068/4709/5600/7419/4540/291/1535/4535/27089/10376/4696/4541/2905/148327/1958/6390/518/283106/515/3306/5692/64837/3309/4512/4725/1340/3798/581/4851/3710/10488/4731
hsa00120	Primary bile acid biosynthesis	10	0.5522	1.3485	0.1324	0.372	0.3078	1494	tags=40%, list=9%, signal=36%	10858/10998/23600/1593
hsa05204	Chemical carcinogenesis - DNA adducts	27	0.3969	1.2762	0.1355	0.372	0.3078	3862	tags=41%, list=24%, signal=31%	4258/1543/5743/2947/6817/1577/873/4259/2950/653689/119391
hsa04330	Notch signaling pathway	52	0.337	1.2459	0.1332	0.372	0.3078	2048	tags=23%, list=13%, signal=20%	5986/54567/1840/51107/10683/6868/1855/5664/28514/113878/9794/8850
hsa03320	PPAR signaling pathway	54	0.3337	1.2449	0.1318	0.372	0.3078	2824	tags=39%, list=18%, signal=32%	6256/2172/10998/5467/5346/10062/1376/729359/10873/1593/2170/2173/440503/3611/5360/5106/8310/6319/34/79966/28965
hsa04660	T cell receptor signaling pathway	79	-0.3038	-1.2191	0.1322	0.372	0.3078	2886	tags=30%, list=18%, signal=25%	4690/10451/4893/3937/5290/5058/10125/5599/5602/208/4790/1147/2932/2885/5601/7006/5062/6885/2534/5532/10892/5291/1739/10000
hsa04152	AMPK signaling pathway	102	-0.2844	-1.1919	0.1354	0.372	0.3078	2327	tags=24%, list=15%, signal=20%	1385/5525/5290/5529/208/3156/7248/64764/3953/55012/92335/57521/6885/5527/6198/23411/51422/5208/10891/5291/3480/9586/5520/10000
hsa04261	Adrenergic signaling in cardiomyocytes	131	-0.2723	-1.1812	0.1336	0.372	0.3078	1870	tags=19%, list=12%, signal=17%	5529/208/5567/7170/64764/801/111/2770/55012/7139/11069/6546/5527/5501/483/2778/23236/476/488/7171/9586/5520/10000/490/6262
hsa00740	Riboflavin metabolism	7	0.6105	1.33	0.1502	0.3892	0.322	2822	tags=43%, list=18%, signal=35%	645/80308/5169
hsa00830	Retinol metabolism	28	0.3863	1.2545	0.1498	0.3892	0.322	3607	tags=36%, list=23%, signal=28%	54884/195814/220/1543/340665/8694/1577/53630/10901/1592
hsa00260	Glycine, serine and threonine metabolism	32	0.3741	1.2459	0.1497	0.3892	0.322	3148	tags=31%, list=20%, signal=25%	55349/2653/314/5723/23464/29958/4129/211/5223/10993
hsa05133	Pertussis	52	-0.3308	-1.2244	0.1518	0.3892	0.322	2195	tags=33%, list=14%, signal=28%	716/5599/5602/1072/721/4790/3394/801/3689/2770/840/5601/3678/720/717/718/3688
hsa04658	Th1 and Th2 cell differentiation	59	0.3206	1.2175	0.1476	0.3892	0.322	3140	tags=32%, list=20%, signal=26%	54567/919/5603/5534/10683/6777/2353/5970/5600/28514/9794/4794/4792/3594/3459/4793/4851/920/3115
hsa04110	Cell cycle	109	-0.2804	-1.1843	0.1437	0.3892	0.322	3804	tags=32%, list=24%, signal=25%	7533/8556/23594/8454/4088/896/4087/1027/8555/5885/9184/5347/9232/4175/1021/5000/7534/545/891/51434/9134/2932/10274/7465/29882/994/7529/3066/85417/1111/51433/11200/4193/472/5591
hsa04270	Vascular smooth muscle contraction	99	-0.283	-1.1792	0.1508	0.3892	0.322	2164	tags=22%, list=14%, signal=19%	5579/5500/4659/5567/801/111/10242/4628/4627/5501/2778/3709/5581/4660/5592/23365/6093/23236/9475/4638/3708/5583
hsa04145	Phagosome	102	-0.2809	-1.177	0.1508	0.3892	0.322	2024	tags=23%, list=13%, signal=20%	523/200576/79659/51143/949/535/3689/6891/821/3678/10333/7058/4973/5868/718/3688/7057/5289/1778/1783/23545/1781/1520
hsa04068	FoxO signaling pathway	112	-0.2766	-1.1749	0.1497	0.3892	0.322	2011	tags=21%, list=13%, signal=19%	5599/5602/891/208/1147/2885/3276/26260/5601/51701/6774/6446/10733/80854/85417/23411/4193/9140/51422/472/5291/3480/10000/7874
hsa04122	Sulfur relay system	8	0.5803	1.3193	0.1531	0.3896	0.3224	3998	tags=50%, list=25%, signal=37%	27304/81605/7263/348180
hsa00600	Sphingolipid metabolism	48	0.3367	1.2245	0.1547	0.3907	0.3233	1632	tags=19%, list=10%, signal=17%	8879/6610/8611/9334/123099/3074/130367/55331/79603
hsa00030	Pentose phosphate pathway	23	0.4131	1.2711	0.156	0.391	0.3236	5089	tags=43%, list=32%, signal=30%	9104/7086/22934/2539/9563/5236/414328/5211/55276/5631
hsa05223	Non-small cell lung cancer	68	-0.3064	-1.1949	0.1578	0.3922	0.3245	2678	tags=26%, list=17%, signal=22%	3082/4893/5290/5579/1021/4233/3799/208/5336/2885/5915/6774/27436/3800/2064/51426/5291/10000
hsa03015	mRNA surveillance pathway	84	-0.2911	-1.1827	0.1587	0.3922	0.3245	2291	tags=35%, list=14%, signal=30%	10921/23293/5521/4686/2107/5519/2521/26986/10482/9775/5525/5500/23435/5529/26019/8761/11051/10767/55012/51585/9887/80336/5527/5501/10914/10250/124540/23049/5520
hsa00591	Linoleic acid metabolism	10	0.5343	1.3048	0.1605	0.3938	0.3259	641	tags=20%, list=4%, signal=19%	5322/1573
hsa05222	Small cell lung cancer	83	-0.2922	-1.1833	0.163	0.3971	0.3286	2797	tags=24%, list=18%, signal=20%	7186/7189/330/5290/1021/3909/208/4790/1147/9134/1287/5915/329/3688/51426/3910/5291/10000/2335/5747
hsa04971	Gastric acid secretion	60	-0.316	-1.2019	0.1663	0.4024	0.333	1791	tags=25%, list=11%, signal=22%	6548/1131/5579/3773/5567/801/111/2770/483/2778/3709/23236/476/4638/3708
hsa04215	Apoptosis - multiple species	27	-0.3839	-1.2237	0.1748	0.4062	0.3361	4039	tags=44%, list=25%, signal=33%	317/8678/56616/596/330/5599/5602/840/5601/841/329/57448
hsa03020	RNA polymerase	31	0.3674	1.218	0.1726	0.4062	0.3361	5051	tags=42%, list=32%, signal=29%	5433/5441/661/5438/221830/9533/10622/5432/64425/84265/171568/51082/55718
hsa04920	Adipocytokine signaling pathway	56	-0.3185	-1.1976	0.1711	0.4062	0.3361	2011	tags=32%, list=13%, signal=28%	79602/2182/7186/2180/5599/5602/208/4790/1147/3953/5601/6774/51422/10891/51703/2181/10000/23305
hsa04927	Cortisol synthesis and secretion	53	-0.3224	-1.1975	0.1709	0.4062	0.3361	2754	tags=25%, list=17%, signal=20%	8622/3739/1385/949/5567/64764/111/2778/3709/23236/9586/3708/5087
hsa01521	EGFR tyrosine kinase inhibitor resistance	77	-0.2948	-1.1762	0.1749	0.4062	0.3361	2678	tags=25%, list=17%, signal=21%	3082/4893/5290/5579/4233/208/5336/2932/2885/56034/6774/3716/6198/2064/2065/5291/3480/10000/4763
hsa05145	Toxoplasmosis	85	-0.2869	-1.1668	0.1732	0.4062	0.3361	2812	tags=27%, list=18%, signal=22%	3108/7189/4261/330/6772/5599/5602/3909/208/4790/1147/2770/5601/7297/6774/3716/3312/841/6885/329/3688/3910/10000
hsa00330	Arginine and proline metabolism	41	0.343	1.2024	0.1773	0.409	0.3385	4469	tags=38%, list=28%, signal=27%	4843/79814/219/217/57571/112483/4129/8974/8659/262/2805/5832/4953/112817/5033/1160
hsa04970	Salivary secretion	61	-0.3108	-1.1888	0.1791	0.4104	0.3396	1693	tags=21%, list=11%, signal=19%	5567/6263/801/111/483/2778/3709/5592/280/23236/476/490/3708
hsa00410	beta-Alanine metabolism	27	0.3776	1.214	0.1818	0.4108	0.34	851	tags=19%, list=5%, signal=18%	35/219/217/57571/314
hsa05414	Dilated cardiomyopathy	78	-0.2916	-1.1666	0.1832	0.4108	0.34	1693	tags=18%, list=11%, signal=16%	5567/7170/3672/111/4000/7139/3678/6546/1756/2778/3688/488/7171/6262
hsa04630	JAK-STAT signaling pathway	88	-0.2836	-1.1603	0.184	0.4108	0.34	4600	tags=42%, list=29%, signal=30%	3454/3572/3265/10401/3575/1950/5295/3718/6775/2690/4170/53832/5777/6778/3460/8503/316/596/896/8027/5618/9306/5290/6772/208/9655/3597/3953/2885/7297/6774/2670/3716/8554/5771/5291/10000
hsa05417	Lipid and atherosclerosis	152	-0.2561	-1.1332	0.1826	0.4108	0.34	2240	tags=21%, list=14%, signal=18%	5290/9451/4217/5599/5602/208/4790/29110/1147/801/5906/2932/840/4067/5601/4780/6774/1558/10333/3312/841/4973/6885/7184/5532/5451/23236/9475/5291/10000/3708/5747
hsa00640	Propanoate metabolism	27	-0.3795	-1.2098	0.1855	0.4115	0.3405	3685	tags=44%, list=23%, signal=34%	8801/3030/594/4594/26275/1962/8802/55862/8803/3945/51/5095
hsa05034	Alcoholism	106	0.2716	1.1425	0.1868	0.4117	0.3407	2827	tags=27%, list=18%, signal=23%	53358/79885/3177/55315/59345/5569/8841/2785/805/369/3015/2788/92815/3845/121504/2030/8334/2782/2905/148327/4129/2784/3014/84152/8338/2775/5499/55506/10488
hsa04911	Insulin secretion	72	-0.2958	-1.1667	0.189	0.4124	0.3413	2501	tags=25%, list=16%, signal=21%	1131/1385/27445/3782/5579/5567/64764/111/10242/11069/6833/483/2778/23236/9699/476/9586/6262
hsa04650	Natural killer cell mediated cytotoxicity	70	0.2961	1.1657	0.1895	0.4124	0.3413	2514	tags=24%, list=16%, signal=21%	919/53358/3455/3384/7462/5578/5534/3105/369/79465/3845/8795/7410/5582/100507436/3459/6850
hsa03450	Non-homologous end-joining	11	-0.5006	-1.2545	0.1945	0.4137	0.3423	1285	tags=64%, list=8%, signal=59%	7520/2237/3981/7518/10111/64421/5591
hsa04664	Fc epsilon RI signaling pathway	48	-0.3273	-1.1893	0.1913	0.4137	0.3423	4481	tags=48%, list=28%, signal=35%	3265/5594/7409/5295/8605/5608/8503/5170/10451/4893/3937/5290/5599/5602/208/5336/2885/4067/5601/2534/3635/5291/10000
hsa04917	Prolactin signaling pathway	55	-0.3134	-1.1743	0.1967	0.4137	0.3423	2696	tags=31%, list=17%, signal=26%	5618/4893/9306/5290/6772/5599/5602/208/9655/4790/2932/2885/5601/6774/2099/5291/10000
hsa04922	Glucagon signaling pathway	78	-0.289	-1.1563	0.1958	0.4137	0.3423	1806	tags=22%, list=11%, signal=19%	5256/208/5567/3945/64764/801/3276/2778/3709/23411/5532/51422/10891/23236/9586/10000/3708
hsa01200	Carbon metabolism	97	0.2737	1.1365	0.1985	0.4137	0.3423	3673	tags=26%, list=23%, signal=20%	35/1743/2023/2653/9104/10873/3421/5723/7086/22934/4191/2539/6390/8310/9563/80201/5223/10993/2805/5160/5162/84693/3417/48/414328
hsa05166	Human T-cell leukemia virus 1 infection	174	-0.2479	-1.1166	0.1976	0.4137	0.3423	4498	tags=36%, list=28%, signal=26%	64784/9020/3265/4089/5594/3106/3119/64682/5295/3718/2224/115/8498/90993/7094/3683/2114/4088/7046/8503/7416/896/4087/1386/9184/4776/3108/9232/4893/1385/5290/8295/5599/5602/545/2005/208/51434/4790/5567/1147/9134/64764/111/3689/5601/821/83660/29882/3716/7417/3554/1111/51433/11200/8829/5532/5423/472/5291/1739/9586/10000
hsa05200	Pathways in cancer	422	-0.2182	-1.0831	0.1972	0.4137	0.3423	2678	tags=20%, list=17%, signal=17%	3082/1909/9138/4041/4893/862/64399/861/330/2122/8453/5290/6772/5579/1021/4233/10125/5599/5602/1612/3909/4292/7296/208/4790/1436/5567/1147/7170/9134/5336/3597/801/1287/111/2932/2885/2770/324/9915/840/5601/2260/5915/5900/4780/4040/6774/3716/4854/841/6932/3066/8648/6198/8202/54331/329/2778/405/1496/7184/27436/3688/4193/2064/4257/51426/5337/1499/23365/6093/3910/23236/1630/2099/29119/3091/5727/9475/52…
hsa04910	Insulin signaling pathway	116	-0.2645	-1.1303	0.208	0.431	0.3566	2240	tags=22%, list=14%, signal=19%	5290/23265/5500/5256/5599/5602/208/7248/5567/3636/801/2932/2885/5601/57521/5501/6198/5573/5590/3098/5792/51422/10891/10580/5291/10000
hsa00920	Sulfur metabolism	9	0.5234	1.2391	0.2131	0.4389	0.3632	1246	tags=22%, list=8%, signal=20%	23474/9060
hsa05033	Nicotine addiction	33	-0.3505	-1.1746	0.2154	0.441	0.3649	2985	tags=30%, list=19%, signal=25%	2903/2902/2891/2904/2556/2558/246213/2567/773/2562
hsa00670	One carbon pool by folate	18	-0.4135	-1.1896	0.2277	0.4607	0.3812	3689	tags=44%, list=23%, signal=34%	471/200895/4524/25902/4522/441024/4548/2618
hsa04217	Necroptosis	105	0.2659	1.1168	0.2265	0.4607	0.3812	2937	tags=27%, list=18%, signal=22%	817/3455/81858/816/6777/148022/3015/2495/7419/92815/291/8795/8334/51652/834/5836/3014/8338/192111/3459/6609/7099/581/55506/25978/5119/9825/10616
hsa04930	Type II diabetes mellitus	35	-0.3422	-1.1629	0.2314	0.4655	0.3852	2240	tags=29%, list=14%, signal=25%	5290/5599/5602/5601/6833/5581/5590/3098/773/5291
hsa04975	Fat digestion and absorption	19	0.4052	1.1819	0.2339	0.466	0.3856	320	tags=11%, list=2%, signal=10%	5322/8611
hsa05410	Hypertrophic cardiomyopathy	72	-0.2861	-1.1285	0.2343	0.466	0.3856	1684	tags=32%, list=11%, signal=29%	784/5562/781/775/782/3679/3676/55799/7168/6443/7273/7170/3672/4000/7139/3678/6546/1756/3688/51422/488/7171/6262
hsa04310	Wnt signaling pathway	140	0.2503	1.0977	0.2379	0.4705	0.3893	3078	tags=26%, list=19%, signal=21%	817/166336/816/7484/11197/84133/5467/5578/5534/7472/6423/8323/56998/27123/7480/1855/27130/10023/83439/2535/9978/1454/6424/4920/283106/57216/8607/5582/7855/8321/25805/595/7483/8549/55366/7089
hsa04744	Phototransduction	10	0.4888	1.1937	0.24	0.4719	0.3905	4433	tags=60%, list=28%, signal=43%	805/2782/5957/2979/9187/8787
hsa05164	Influenza A	107	-0.2625	-1.1061	0.2445	0.478	0.3956	2812	tags=40%, list=18%, signal=33%	3454/6041/5594/355/3119/5295/2224/3665/317/23633/3460/8503/7416/896/3606/3108/10482/3337/4261/10241/3836/103/79671/5290/6772/5579/1021/11100/208/64135/4790/29110/3838/1147/4600/23586/7297/4599/3716/841/5291/10000/4928
hsa04620	Toll-like receptor signaling pathway	60	-0.2959	-1.1255	0.2506	0.4871	0.4031	2240	tags=28%, list=14%, signal=24%	5290/6772/8737/5599/5602/7100/208/4790/29110/1147/5601/10333/841/6885/7096/5291/10000
hsa05140	Leishmaniasis	48	0.3095	1.1256	0.256	0.4948	0.4094	2593	tags=27%, list=16%, signal=23%	4843/4615/5603/65108/2353/5970/5743/5600/1535/4792/3459/7099/4793
hsa04216	Ferroptosis	36	-0.3324	-1.1362	0.2606	0.5009	0.4145	1048	tags=28%, list=7%, signal=26%	5621/6520/2182/10533/2180/7417/4891/51703/2181/23305
hsa04668	TNF signaling pathway	85	-0.2713	-1.1034	0.2624	0.5017	0.4151	4482	tags=41%, list=28%, signal=30%	9020/5594/355/7128/5295/10454/23118/90993/5608/8503/1386/9252/1540/7186/197259/330/1385/5290/8737/83737/4217/5599/5602/208/4790/1147/64764/840/5601/841/6885/329/5291/9586/10000
hsa00010	Glycolysis / Gluconeogenesis	43	0.315	1.1156	0.2657	0.5052	0.418	3399	tags=30%, list=21%, signal=24%	92579/2023/219/130589/217/5106/80201/5223/10327/5160/5162/5236/9562
hsa04913	Ovarian steroidogenesis	33	0.3366	1.1287	0.2697	0.5098	0.4218	1213	tags=21%, list=8%, signal=20%	6770/1573/122970/1543/107/3479/5743
hsa00620	Pyruvate metabolism	33	0.336	1.1269	0.2711	0.5098	0.4218	3219	tags=27%, list=20%, signal=22%	219/217/10873/97/4191/5106/10327/5160/5162
hsa00730	Thiamine metabolism	11	-0.4581	-1.148	0.2875	0.5297	0.4384	6522	tags=82%, list=41%, signal=48%	84284/158067/249/27010/9054/52/122481/205/26289
hsa04136	Autophagy - other	30	-0.3419	-1.1187	0.2836	0.5297	0.4384	1887	tags=27%, list=12%, signal=24%	10533/55054/55102/57521/30849/9776/9140/5289
hsa03410	Base excision repair	32	0.3343	1.1135	0.2858	0.5297	0.4384	4116	tags=41%, list=26%, signal=30%	252969/10039/27301/7374/5425/5424/27343/328/57804/56655/79661/3978/7515
hsa04064	NF-kappa B signaling pathway	71	-0.2787	-1.094	0.2878	0.5297	0.4384	2929	tags=25%, list=18%, signal=21%	1540/7186/7189/330/8737/5579/23085/4790/1147/5336/4067/23586/1459/6885/3554/329/10892/472
hsa00220	Arginine biosynthesis	16	0.4008	1.1253	0.293	0.5363	0.4438	5122	tags=56%, list=32%, signal=38%	4843/435/27165/2744/2805/2746/2875/2747/384
hsa05211	Renal cell carcinoma	66	-0.2812	-1.0922	0.2952	0.5376	0.4449	2678	tags=23%, list=17%, signal=19%	3082/4893/8453/5290/5058/4233/208/5906/2885/9915/5062/405/3091/5291/10000
hsa01210	2-Oxocarboxylic acid metabolism	15	0.4056	1.1187	0.2996	0.5394	0.4464	5316	tags=53%, list=33%, signal=36%	3421/2805/3417/48/1431/2875/51166/3420
hsa05169	Epstein-Barr virus infection	156	-0.2403	-1.0672	0.2985	0.5394	0.4464	2240	tags=40%, list=14%, signal=35%	3454/811/9020/3065/3106/355/3119/7128/5295/3718/3665/6892/10454/5706/5710/317/23118/5707/2923/3683/5608/8503/596/896/9612/1027/3516/3108/7186/7189/5290/6772/8737/1021/5599/5602/5708/208/4790/29110/1147/9134/5336/6891/4067/5601/23586/10213/7297/6774/9541/3716/841/5701/6885/3066/4193/25942/51426/960/5291/10000/7874
hsa04010	MAPK signaling pathway	251	0.223	1.0541	0.3009	0.5394	0.4464	2279	tags=18%, list=14%, signal=16%	2247/1852/4804/23542/84867/1649/4615/27006/1850/5603/2261/4254/5578/5534/5606/10368/1844/10235/8911/1849/2353/779/9344/23162/3479/51776/1848/5970/5600/369/9479/5598/3845/7048/9254/4149/3815/5159/3556/6722/5609/10369/5582/1398/3306/2246
hsa00750	Vitamin B6 metabolism	6	0.5564	1.1567	0.3043	0.5427	0.4491	4036	tags=67%, list=25%, signal=50%	55163/57026/8566/493911
hsa05161	Hepatitis B	130	-0.2464	-1.0673	0.3068	0.5428	0.4491	4481	tags=40%, list=28%, signal=29%	3265/4089/5594/355/5295/3718/3665/6775/10454/317/23118/90993/6778/5608/4088/7046/8503/596/1654/1386/4776/7189/4893/3339/1385/5290/6772/5579/5599/5602/7534/208/64135/4790/29110/1147/9134/64764/2885/5601/23586/7297/6774/3716/7529/841/6885/2185/1642/5291/9586/10000
hsa05152	Tuberculosis	116	0.2496	1.0651	0.3075	0.5428	0.4491	1317	tags=16%, list=8%, signal=14%	817/4843/4615/7879/1051/816/533/5603/1054/5534/5993/1263/6714/805/3656/5970/5600/8915
hsa04960	Aldosterone-regulated sodium reabsorption	27	-0.3448	-1.0989	0.3119	0.5479	0.4534	2240	tags=30%, list=14%, signal=25%	5290/5579/4306/6446/483/5291/476/23327
hsa04940	Type I diabetes mellitus	16	0.3925	1.1018	0.3196	0.5585	0.4622	3140	tags=31%, list=20%, signal=25%	3134/3105/5799/1363/3115
hsa04657	IL-17 signaling pathway	50	0.2939	1.0784	0.3216	0.5591	0.4627	1687	tags=22%, list=11%, signal=20%	132014/1051/5603/9618/2353/5970/5743/5600/5598/53342/10758
hsa05416	Viral myocarditis	39	-0.3112	-1.0825	0.3271	0.5658	0.4682	3728	tags=36%, list=23%, signal=28%	3106/3119/3683/1604/1982/3108/6443/1981/3689/27/1756/841/2534/8672
hsa05330	Allograft rejection	10	0.4467	1.0908	0.342	0.5717	0.4731	3140	tags=40%, list=20%, signal=32%	3134/3105/958/3115
hsa00770	Pantothenate and CoA biosynthesis	17	0.3829	1.0873	0.3374	0.5717	0.4731	2984	tags=29%, list=19%, signal=24%	219/217/53354/5169/79646
hsa05321	Inflammatory bowel disease	27	-0.3382	-1.078	0.3382	0.5717	0.4731	4295	tags=48%, list=27%, signal=35%	3119/6775/6778/3460/4088/4087/3606/6095/3108/6772/7100/4790/6774
hsa05134	Legionellosis	42	-0.304	-1.076	0.3392	0.5717	0.4731	2001	tags=24%, list=13%, signal=21%	5861/7100/4790/10767/3689/840/3312/841/718/23786
hsa00760	Nicotinate and nicotinamide metabolism	31	0.3242	1.0747	0.3409	0.5717	0.4731	837	tags=16%, list=5%, signal=15%	22933/93100/23057/51548/554235
hsa05230	Central carbon metabolism in cancer	58	-0.2809	-1.0638	0.3418	0.5717	0.4731	2240	tags=21%, list=14%, signal=18%	4893/5290/4233/208/3945/2260/3098/2064/4916/3091/5291/10000
hsa04921	Oxytocin signaling pathway	134	-0.2412	-1.0496	0.3404	0.5717	0.4731	2164	tags=17%, list=14%, signal=15%	5579/5500/4659/5567/6263/801/111/8536/2770/5501/2778/3709/5532/4660/4208/51422/6093/23236/1827/9475/4638/3708/6262
hsa05217	Basal cell carcinoma	55	0.2836	1.06	0.347	0.5747	0.4756	3845	tags=33%, list=24%, signal=25%	7484/7472/8323/7480/1855/578/83439/2535/7855/8321/581/7483/2735/2736/8326/8324/81029/374654
hsa03018	RNA degradation	74	-0.2661	-1.0545	0.3472	0.5747	0.4756	3809	tags=31%, list=24%, signal=24%	5214/2026/23517/5073/387712/10950/23658/26986/167227/6499/51010/5393/8761/219988/4848/22803/115752/80336/10438/170506/54464/9652/25904
hsa05207	Chemical carcinogenesis - receptor activation	143	0.237	1.0427	0.3515	0.5792	0.4793	1872	tags=17%, list=12%, signal=15%	54567/2247/6256/27006/1139/153/4258/5578/10683/1543/107/85315/6777/2353/779/6714/1869/164091/5970/2947/3845/28514/154/148327
hsa04740	Olfactory transduction	35	0.3124	1.0601	0.3563	0.5842	0.4835	1655	tags=20%, list=10%, signal=18%	817/5593/816/805/2788/6547/2782
hsa00512	Mucin type O-glycan biosynthesis	26	-0.3353	-1.0587	0.3634	0.5931	0.4908	4040	tags=38%, list=25%, signal=29%	2650/50614/51301/29071/79623/2591/56913/114805/256435/63917
hsa03430	Mismatch repair	21	-0.3518	-1.054	0.3716	0.6036	0.4995	1907	tags=29%, list=12%, signal=25%	4292/5985/5981/10714/27030/5984
hsa05167	Kaposi sarcoma-associated herpesvirus infection	145	-0.2329	-1.0257	0.3866	0.625	0.5172	2327	tags=21%, list=15%, signal=18%	1385/5290/6772/1021/5599/5602/208/4790/29110/1147/5336/801/2932/4067/5601/7297/6774/3716/841/6932/54331/718/3709/5532/5289/1499/1827/3091/5291/10000/3708
hsa05225	Hepatocellular carcinoma	146	-0.2324	-1.0245	0.393	0.6324	0.5233	2678	tags=21%, list=17%, signal=18%	3082/4041/196528/4893/29117/5290/5579/1021/86/4233/7296/208/5336/6595/2932/2885/324/57492/4780/4040/6599/6932/6198/6605/4257/51426/1499/55193/5291/3480/10000
hsa02010	ABC transporters	39	-0.2966	-1.0317	0.4026	0.6448	0.5336	3833	tags=33%, list=24%, signal=25%	8714/20/10058/10060/11194/10350/23460/22/24/23461/6891/5243/6833
hsa05224	Breast cancer	122	0.2369	1.0193	0.4061	0.6475	0.5358	2820	tags=23%, list=18%, signal=19%	54567/2247/53358/27006/7484/7472/8323/10683/2353/7480/1869/1855/3479/369/578/10023/3845/83439/3815/2535/28514/2246/7855/8321/581/4851/595/7483
hsa04726	Serotonergic synapse	80	0.2532	1.0172	0.412	0.6539	0.5411	2772	tags=26%, list=17%, signal=22%	3363/5578/5742/1573/59345/3351/779/2785/5743/369/3765/2788/3845/2782/4129/2784/5582/2775/3762/3362/3710
hsa01040	Biosynthesis of unsaturated fatty acids	25	-0.325	-1.0177	0.4247	0.668	0.5528	2044	tags=32%, list=13%, signal=28%	11332/79071/6342/3295/51/9415/9524/51144
hsa04720	Long-term potentiation	62	-0.2646	-1.0149	0.4237	0.668	0.5528	2591	tags=26%, list=16%, signal=22%	4893/2902/2891/5579/5500/6195/2904/5567/801/5906/6197/5501/3709/5532/23236/3708
hsa00440	Phosphonate and phosphinate metabolism	6	-0.4973	-1.0331	0.4353	0.6717	0.5558	3623	tags=83%, list=23%, signal=64%	9468/85465/5130/56994/10390
hsa05340	Primary immunodeficiency	18	0.351	1.0128	0.432	0.6717	0.5558	3622	tags=44%, list=23%, signal=34%	5993/7374/5788/326/6890/920/958/925
hsa00500	Starch and sucrose metabolism	24	-0.3249	-1.009	0.4359	0.6717	0.5558	839	tags=29%, list=5%, signal=28%	283209/8908/7360/2595/3098/178/280
hsa00250	Alanine, aspartate and glutamate metabolism	33	0.3004	1.0075	0.4368	0.6717	0.5558	3193	tags=30%, list=20%, signal=24%	339983/56954/8528/435/27165/8659/122622/2744/2673/2805
hsa04380	Osteoclast differentiation	88	-0.2462	-1.0071	0.4334	0.6717	0.5558	2929	tags=30%, list=18%, signal=24%	1540/7186/7189/3937/1385/5290/6772/5599/5602/208/4790/1436/1147/5336/11006/2885/5601/7297/7006/3716/6885/3554/2534/5532/5291/10000
hsa04974	Protein digestion and absorption	67	-0.2583	-1.0053	0.4455	0.6722	0.5562	5057	tags=43%, list=32%, signal=30%	1302/1291/1307/1305/1281/206358/1301/6543/478/1293/1803/85301/23428/6520/340267/1303/4311/54407/1297/1287/5547/7373/9056/6546/1277/84570/483/120103/476
hsa04061	Viral protein interaction with cytokine and cytokine receptor	23	0.3267	1.0052	0.4431	0.6722	0.5562	5222	tags=48%, list=33%, signal=32%	9547/7852/8795/57007/3587/3570/6387/146433/3588/6376/8743
hsa05143	African trypanosomiasis	21	0.3336	1.005	0.4418	0.6722	0.5562	2655	tags=29%, list=17%, signal=24%	3040/4615/5578/4878/5582/3043
hsa00561	Glycerolipid metabolism	48	-0.2759	-1.0025	0.4468	0.6722	0.5562	3657	tags=33%, list=23%, signal=26%	11343/501/1608/224/23175/253558/1607/8526/7920/129642/55326/8527/4023/2710/56894/1606
hsa04725	Cholinergic synapse	97	-0.2418	-1.0023	0.4429	0.6722	0.5562	2591	tags=23%, list=16%, signal=19%	4893/1131/1385/5290/5579/1133/56479/208/5567/64764/111/2770/54331/3709/2534/3786/773/23236/5291/9586/10000/3708
hsa00340	Histidine metabolism	15	0.3609	0.9955	0.4555	0.6823	0.5646	1877	tags=27%, list=12%, signal=24%	219/217/57571/4129
hsa04115	p53 signaling pathway	61	-0.2599	-0.9943	0.4611	0.6877	0.5691	2166	tags=21%, list=14%, signal=18%	50484/1021/545/891/143686/9134/841/1111/11200/4193/7057/64326/472
hsa05030	Cocaine addiction	38	-0.2861	-0.9916	0.4662	0.6923	0.5729	2540	tags=37%, list=16%, signal=31%	1386/2903/2902/1385/2891/4790/2904/5567/64764/111/2770/2778/627/9586
hsa05016	Huntington disease	265	0.2085	0.993	0.4687	0.693	0.5735	2226	tags=18%, list=14%, signal=16%	22863/4726/3092/1329/8408/4717/1742/7384/5433/1351/5441/4537/4714/29796/54539/513/4728/5690/5700/7388/1337/4697/4716/203068/4709/9001/4899/7419/8218/4540/291/10126/1768/4535/2890/27089/10376/4696/2892/4541/10121/148327/6390/518/5609/515/5438/5692
hsa04950	Maturity onset diabetes of the young	6	0.4787	0.9952	0.4711	0.6936	0.574	4401	tags=33%, list=28%, signal=24%	3280/3087
hsa04659	Th17 cell differentiation	68	0.2523	0.988	0.4744	0.6955	0.5755	3267	tags=29%, list=21%, signal=23%	919/6256/5603/5534/6777/2353/5914/5970/5600/7048/3556/4794/4792/3594/3459/4793/3570/920/3115/3326
hsa04730	Long-term depression	55	-0.263	-0.9857	0.4819	0.7036	0.5822	2189	tags=25%, list=14%, signal=22%	10842/2768/4893/2891/5579/2770/4067/2778/3709/773/5592/23236/3480/3708
hsa00524	Neomycin, kanamycin and gentamicin biosynthesis	4	-0.5512	-1.0041	0.4989	0.7075	0.5854	618	tags=75%, list=4%, signal=72%	3099/2645/3098
hsa04150	mTOR signaling pathway	140	0.2245	0.9847	0.4931	0.7075	0.5854	1869	tags=17%, list=12%, signal=15%	8408/9894/201163/7484/6502/51719/5578/7472/8323/64798/28956/3667/7480/10670/9550/1855/3479/389541/3845/54541/245973/2535/9296/79899
hsa03266	Virion - Herpesvirus	8	0.4303	0.9783	0.4896	0.7075	0.5854	419	tags=12%, list=3%, signal=12%	29992
hsa00240	Pyrimidine metabolism	48	-0.2687	-0.9763	0.497	0.7075	0.5854	2268	tags=19%, list=14%, signal=16%	1854/50484/51020/29922/1503/6240/221264/22978/9583
hsa04976	Bile secretion	46	-0.2703	-0.9734	0.4967	0.7075	0.5854	2964	tags=24%, list=19%, signal=20%	6579/6548/358/949/3156/5567/111/5243/483/2778/476
hsa03060	Protein export	22	0.3189	0.972	0.488	0.7075	0.5854	2388	tags=23%, list=15%, signal=19%	28972/29927/5018/3309/9789
hsa00052	Galactose metabolism	23	0.3142	0.9668	0.4981	0.7075	0.5854	3235	tags=30%, list=20%, signal=24%	92579/130589/2582/8704/80201/2584/5236
hsa03030	DNA replication	34	-0.2879	-0.9697	0.5036	0.7113	0.5886	4875	tags=47%, list=31%, signal=33%	246243/2237/4171/5558/6742/4173/23649/5426/79621/4175/5427/5985/5557/5981/10714/5984
hsa04141	Protein processing in endoplasmic reticulum	160	-0.2201	-0.9811	0.5102	0.7157	0.5922	2817	tags=22%, list=18%, signal=18%	79139/7186/6747/3337/23193/55666/51009/9451/4217/5599/5602/823/22824/8720/7323/5601/440275/821/7993/6184/4780/10484/3312/29979/11231/7991/7184/10277/55768/9871/3998/22872/10905/3703/10299
hsa05142	Chagas disease	76	-0.2438	-0.9696	0.5109	0.7157	0.5922	2240	tags=21%, list=14%, signal=18%	5290/5599/5602/208/4790/1147/2770/5601/10333/841/2778/718/23236/5291/5520/10000
hsa04390	Hippo signaling pathway	138	-0.2226	-0.9738	0.5177	0.7223	0.5977	2105	tags=17%, list=13%, signal=15%	5500/7003/8945/7534/10207/2932/3689/324/9113/7529/1740/6932/23291/5501/329/1496/5590/1499/3993/29119/1739/5520/1495
hsa00071	Fatty acid degradation	35	-0.2832	-0.9623	0.5243	0.7268	0.6014	3813	tags=37%, list=24%, signal=28%	33/3030/501/224/2182/1962/2180/10449/51/38/51703/2181/23305
hsa04978	Mineral absorption	43	-0.2691	-0.9587	0.5251	0.7268	0.6014	1419	tags=14%, list=9%, signal=13%	261729/6546/4891/483/476/490
hsa04979	Cholesterol metabolism	32	-0.2868	-0.954	0.5296	0.7301	0.6042	3403	tags=28%, list=21%, signal=22%	7416/338/114879/949/9217/7417/4023/4864/6272
hsa00601	Glycosphingolipid biosynthesis - lacto and neolacto series	19	-0.3222	-0.943	0.5332	0.7321	0.6058	2828	tags=42%, list=18%, signal=35%	10690/2523/8708/6487/8706/6489/2651/10402
hsa05218	Melanoma	57	-0.253	-0.9539	0.5378	0.7355	0.6086	2678	tags=23%, list=17%, signal=19%	3082/4893/5290/1021/4233/208/56034/2260/4193/51426/5291/3480/10000
hsa05031	Amphetamine addiction	55	-0.2541	-0.9522	0.541	0.7366	0.6095	2540	tags=29%, list=16%, signal=25%	2902/1385/2891/5579/5500/2904/5567/64764/801/111/3066/5501/2778/23411/5532/9586
hsa00531	Glycosaminoglycan degradation	15	0.3384	0.9333	0.5429	0.7366	0.6095	1771	tags=20%, list=11%, signal=18%	3373/3074/8692
hsa05168	Herpes simplex virus 1 infection	425	-0.1961	-0.9746	0.5508	0.7412	0.6134	4777	tags=36%, list=30%, signal=26%	10189/7643/388536/342892/7587/340061/641339/84436/7711/3454/811/400720/6041/253639/220992/79788/9310/3106/355/7699/163227/3119/5295/3665/163087/6892/9534/10454/339327/90594/1616/317/284406/374899/170958/23118/90338/51276/83744/7551/2923/728927/55786/349075/79898/162963/126295/3460/162966/55900/55762/65243/79088/8503/596/388559/158431/388523/6009/84911/57232/63934/163131/353355/90649/347344/54925/…
hsa04137	Mitophagy - animal	68	0.2432	0.9523	0.5516	0.7412	0.6134	2618	tags=25%, list=16%, signal=21%	7879/23710/8408/9927/5071/6714/1869/5970/6233/79065/3845/11345/283106/665/192111/7030/7314
hsa04912	GnRH signaling pathway	78	0.2378	0.9523	0.5527	0.7412	0.6134	1482	tags=15%, list=9%, signal=14%	817/816/5603/5578/5606/107/779/6714/805/5600/5598/3845
hsa04727	GABAergic synapse	75	0.2384	0.949	0.5578	0.7452	0.6167	2643	tags=23%, list=17%, signal=19%	23710/66008/5578/59345/107/779/4905/6714/2785/9001/2788/11345/2782/2784/5582/2775/27165
hsa00270	Cysteine and methionine metabolism	42	-0.2636	-0.9331	0.57	0.7586	0.6277	699	tags=33%, list=4%, signal=32%	586/27430/6723/1788/113675/587/883/2730/4507/875/3945/4548/1786/23382
hsa04614	Renin-angiotensin system	12	-0.3544	-0.9095	0.5775	0.7656	0.6335	4635	tags=50%, list=29%, signal=35%	10159/7064/5476/4311/5547/57486
hsa00400	Phenylalanine, tyrosine and tryptophan biosynthesis	3	-0.5635	-0.9414	0.5843	0.7696	0.6368	969	tags=67%, list=6%, signal=63%	2806/5053
hsa01232	Nucleotide metabolism	74	0.2352	0.9346	0.585	0.7696	0.6368	3405	tags=28%, list=21%, signal=22%	10201/3615/353/115024/7371/957/129607/56953/1841/955/956/2987/272/1716/5169/1890/122622/51292/954/151531/131870
hsa04392	Hippo signaling pathway - multiple species	26	0.2863	0.9108	0.5971	0.7826	0.6476	4141	tags=38%, list=26%, signal=28%	8642/7004/26524/1454/7005/8463/4771/126374/8994/60485
hsa03250	Viral life cycle - HIV-1	52	-0.2475	-0.916	0.6114	0.7837	0.6485	1544	tags=13%, list=10%, signal=12%	4600/51497/4599/7251/9638/636/10015
hsa04710	Circadian rhythm	31	-0.2757	-0.9094	0.6044	0.7837	0.6485	3630	tags=35%, list=23%, signal=27%	5562/8454/8863/6095/1385/8945/4862/5187/9575/23291/51422
hsa00982	Drug metabolism - cytochrome P450	25	0.2877	0.9046	0.608	0.7837	0.6485	4172	tags=40%, list=26%, signal=30%	4258/2947/4129/1577/4259/2327/2950/653689/119391/221
hsa00062	Fatty acid elongation	25	0.2873	0.9034	0.6108	0.7837	0.6485	2112	tags=24%, list=13%, signal=21%	117145/122970/9200/64834/10965/60481
hsa00100	Steroid biosynthesis	16	-0.3201	-0.8916	0.6116	0.7837	0.6485	4351	tags=44%, list=27%, signal=32%	1718/3988/2222/120227/6309/51478/3930
hsa05320	Autoimmune thyroid disease	11	0.3529	0.8868	0.6065	0.7837	0.6485	3140	tags=36%, list=20%, signal=29%	3134/3105/958/3115
hsa00040	Pentose and glucuronate interconversions	13	0.3363	0.8834	0.6171	0.786	0.6504	3183	tags=38%, list=20%, signal=31%	51084/9365/7358/9942/10327
hsa05332	Graft-versus-host disease	10	0.3612	0.8821	0.6179	0.786	0.6504	1164	tags=20%, list=7%, signal=19%	3134/3105
hsa04926	Relaxin signaling pathway	110	0.2203	0.9323	0.6284	0.7946	0.6575	1904	tags=17%, list=12%, signal=15%	2769/4843/53358/5603/5578/59345/107/2353/6714/2785/5970/5600/1910/2788/3845/7048/2782/148327/2784
hsa05221	Acute myeloid leukemia	58	-0.2402	-0.9094	0.6307	0.7946	0.6575	2591	tags=24%, list=16%, signal=20%	4893/862/861/5290/208/4790/1436/1147/2885/6774/6932/6198/5291/10000
hsa05120	Epithelial cell signaling in Helicobacter pylori infection	55	0.2425	0.9063	0.6315	0.7946	0.6575	2659	tags=25%, list=17%, signal=21%	533/5603/6868/6714/9550/5970/5600/102/245973/9296/10392/4792/8992/1839
hsa05323	Rheumatoid arthritis	43	0.2543	0.9006	0.6361	0.7957	0.6585	2551	tags=21%, list=16%, signal=18%	8792/533/1514/2353/9550/245973/9296/8992/7099
hsa04977	Vitamin digestion and absorption	17	0.308	0.8747	0.637	0.7957	0.6585	2392	tags=24%, list=15%, signal=20%	686/8884/6573/113278
hsa05226	Gastric cancer	119	-0.2161	-0.9261	0.6402	0.7959	0.6586	2678	tags=20%, list=17%, signal=17%	3082/4041/4893/5290/4233/4292/208/9134/2932/2885/324/5915/4040/5243/6932/6198/1496/2064/51426/1499/29119/5291/10000/1495
hsa04550	Signaling pathways regulating pluripotency of stem cells	109	0.2184	0.9223	0.6471	0.7959	0.6586	2571	tags=20%, list=16%, signal=17%	2247/1852/7484/5603/2261/7472/8323/7480/1855/3479/5600/92/3845/2535/130399/657/3625/7855/3399/3397/6657/8321
hsa04934	Cushing syndrome	130	0.2119	0.92	0.6637	0.7959	0.6586	2827	tags=21%, list=18%, signal=17%	817/816/7484/6770/7472/8323/183/8911/107/7480/4221/779/1869/1855/83439/2535/5929/148327/79798/898/51655/7855/8321/3710/595/7483/10488
hsa04722	Neurotrophin signaling pathway	108	-0.2167	-0.9144	0.6579	0.7959	0.6586	2353	tags=20%, list=15%, signal=17%	397/5290/9500/4217/5599/5602/208/4790/6195/5336/801/5906/2932/2885/5601/6197/10818/6272/4916/627/5291/10000
hsa04066	HIF-1 signaling pathway	94	-0.2191	-0.9057	0.6671	0.7959	0.6586	4404	tags=34%, list=28%, signal=25%	5594/1950/5209/5295/2872/284/5214/2026/4846/3460/8503/596/387712/1027/5163/226/8453/5290/5579/208/4790/5336/3945/6774/6198/405/3098/2064/3091/5291/3480/10000
hsa04260	Cardiac muscle contraction	70	0.2283	0.8991	0.6652	0.7959	0.6586	2596	tags=23%, list=16%, signal=19%	1329/7384/1351/29796/10368/7388/1337/779/70/9254/6547/27089/10369/4512/59284/1340
hsa04370	VEGF signaling pathway	51	-0.2427	-0.8938	0.657	0.7959	0.6586	2591	tags=18%, list=16%, signal=15%	4893/5290/5579/208/5336/5532/5291/10000/5747
hsa04924	Renin secretion	55	-0.2371	-0.8886	0.6634	0.7959	0.6586	2669	tags=27%, list=17%, signal=23%	5137/22802/1909/1508/1385/358/5567/801/111/2770/2778/3709/5532/23236/3708
hsa00020	Citrate cycle (TCA cycle)	28	0.2707	0.8793	0.6535	0.7959	0.6586	3614	tags=32%, list=23%, signal=25%	1743/3421/4191/6390/5106/5160/5162/3417/48
hsa05150	Staphylococcus aureus infection	22	-0.2846	-0.8631	0.6627	0.7959	0.6586	2812	tags=45%, list=18%, signal=37%	715/3119/3683/3108/716/721/3689/720/717/718
hsa00900	Terpenoid backbone biosynthesis	20	0.2911	0.8627	0.6627	0.7959	0.6586	4286	tags=40%, list=27%, signal=29%	3422/10654/9453/23463/9986/116150/79947/10269
hsa00592	alpha-Linolenic acid metabolism	11	0.3383	0.8501	0.6598	0.7959	0.6586	18	tags=9%, list=0%, signal=9%	5322
hsa00470	D-Amino acid metabolism	5	0.4344	0.8471	0.6611	0.7959	0.6586	4524	tags=80%, list=28%, signal=57%	8528/27165/2744/80017
hsa00520	Amino sugar and nucleotide sugar metabolism	46	0.2446	0.8821	0.6711	0.7979	0.6603	3235	tags=24%, list=20%, signal=19%	29926/2582/3074/7358/5372/54187/80201/51167/2584/2673/5236
hsa04350	TGF-beta signaling pathway	82	0.222	0.8958	0.6866	0.8108	0.6709	4174	tags=30%, list=26%, signal=23%	7027/9241/92/4091/7048/9978/3547/2615/130399/657/3625/2331/3399/268/3397/25805/26585/659/60436/654/7050/6199/5518/151449/79875
hsa00514	Other types of O-glycan biosynthesis	41	0.2495	0.8747	0.6855	0.8108	0.6709	3674	tags=27%, list=23%, signal=21%	5986/23275/374378/8703/145173/84620/8704/79695/23509/56983/285203
hsa05220	Chronic myeloid leukemia	72	-0.2245	-0.8854	0.7022	0.8202	0.6787	2591	tags=19%, list=16%, signal=16%	4893/861/2122/5290/1021/208/4790/1147/2885/3066/4193/51426/5291/10000
hsa05235	PD-L1 expression and PD-1 checkpoint pathway in cancer	75	-0.222	-0.8821	0.7088	0.8202	0.6787	2240	tags=20%, list=14%, signal=17%	5290/6772/10125/208/4790/1147/6774/1459/3716/6198/27436/5532/3091/5291/10000
hsa05214	Glioma	68	0.2242	0.8779	0.7085	0.8202	0.6787	1482	tags=15%, list=9%, signal=13%	817/53358/816/5578/1869/805/3479/369/578/3845
hsa04340	Hedgehog signaling pathway	51	-0.2366	-0.8713	0.6991	0.8202	0.6787	4230	tags=35%, list=27%, signal=26%	64750/51684/57758/8454/596/730094/53944/64399/11127/23288/8945/157/8405/5567/2932/23291/339745/5727
hsa00533	Glycosaminoglycan biosynthesis - keratan sulfate	13	0.3145	0.8261	0.7084	0.8202	0.6787	5611	tags=69%, list=35%, signal=45%	8703/8534/9435/8704/4166/6483/8702/93010/6482
hsa00360	Phenylalanine metabolism	8	0.3601	0.8186	0.7078	0.8202	0.6787	4172	tags=50%, list=26%, signal=37%	314/4129/2805/221
hsa00230	Purine metabolism	107	-0.2115	-0.8912	0.7139	0.8222	0.6803	2363	tags=16%, list=15%, signal=14%	5150/205/50484/4860/51020/29922/111/26289/8654/5144/6240/2618/221264/22978/9583/5142/5138
hsa04623	Cytosolic DNA-sensing pathway	45	-0.2392	-0.8575	0.7152	0.8222	0.6803	3082	tags=24%, list=19%, signal=20%	3606/197259/5434/103/8737/4790/29110/1147/840/23586/841
hsa00983	Drug metabolism - other enzymes	42	0.2397	0.8456	0.7373	0.8419	0.6967	3862	tags=26%, list=24%, signal=20%	10201/4258/3615/2947/7371/4259/1890/151531/2950/653689/119391
hsa00780	Biotin metabolism	3	0.4838	0.8038	0.7367	0.8419	0.6967	472	tags=33%, list=3%, signal=32%	686
hsa01523	Antifolate resistance	22	-0.2678	-0.812	0.7438	0.8465	0.7005	3833	tags=41%, list=24%, signal=31%	8714/471/113235/200895/4524/2356/4790/1147/2618
hsa04613	Neutrophil extracellular trap formation	98	0.2106	0.8755	0.7529	0.8541	0.7068	2831	tags=22%, list=18%, signal=19%	79885/5603/5578/8841/6714/5970/5600/3015/7419/92815/291/121504/1535/8334/834/3014/5582/8338/6850/7099/55506/1183
hsa05110	Vibrio cholerae infection	43	0.2366	0.838	0.7588	0.8564	0.7087	3151	tags=26%, list=20%, signal=21%	533/29927/5578/9550/245973/9601/9296/8992/3784/9414/11015
hsa04742	Taste transduction	47	-0.2317	-0.8373	0.7603	0.8564	0.7087	4786	tags=34%, list=30%, signal=24%	259294/3355/259295/2554/5153/775/5137/2550/5028/50840/1131/2556/5567/2558/773/23236
hsa04966	Collecting duct acid secretion	17	0.28	0.7952	0.7623	0.8564	0.7087	2435	tags=29%, list=15%, signal=25%	9550/10723/245973/9296/8992
hsa04130	SNARE interactions in vesicular transport	28	0.2507	0.8143	0.7665	0.8583	0.7102	5968	tags=57%, list=38%, signal=36%	9342/9570/143187/6809/9341/51272/53407/10490/6843/8674/2054/10282/6804/6811/9527/10652
hsa00051	Fructose and mannose metabolism	26	-0.255	-0.8051	0.7752	0.8652	0.716	618	tags=31%, list=4%, signal=30%	5209/5373/5214/2762/226/3098/5208/55556
hsa01250	Biosynthesis of nucleotide sugars	34	0.2388	0.8071	0.7892	0.878	0.7265	3235	tags=26%, list=20%, signal=21%	29926/2582/7358/5372/54187/80201/2584/2673/5236
hsa00563	Glycosylphosphatidylinositol (GPI)-anchor biosynthesis	24	-0.2509	-0.7791	0.7997	0.882	0.7299	3805	tags=33%, list=24%, signal=25%	10026/9487/9091/51227/5277/80055/23556/54872
hsa00650	Butanoate metabolism	20	0.2622	0.7771	0.8004	0.882	0.7299	1396	tags=10%, list=9%, signal=9%	35/79944
hsa00910	Nitrogen metabolism	13	0.2907	0.7637	0.7984	0.882	0.7299	171	tags=8%, list=1%, signal=8%	377677
hsa04514	Cell adhesion molecules	99	-0.2038	-0.8493	0.8054	0.8844	0.7318	1860	tags=28%, list=12%, signal=25%	999/1000/5817/3683/22871/1001/3676/3897/3108/4756/22865/9019/139065/1462/5789/257194/3689/1003/9369/4897/3688/25945/5792/57689/23705/5797/23114/9378
hsa00350	Tyrosine metabolism	16	0.2703	0.7589	0.8077	0.8844	0.7318	4732	tags=38%, list=30%, signal=26%	314/4129/1312/2805/221/2954
hsa00280	Valine, leucine and isoleucine degradation	44	-0.2247	-0.8017	0.8119	0.8862	0.7333	3685	tags=32%, list=23%, signal=25%	3030/65985/316/501/594/4594/224/26275/1962/10449/5095/56922/38/197322
hsa00565	Ether lipid metabolism	32	-0.2355	-0.7832	0.8196	0.8917	0.7379	487	tags=16%, list=3%, signal=15%	56994/10390/5048/5337/54947
hsa05219	Bladder cancer	35	0.2307	0.7829	0.8288	0.8968	0.7421	3054	tags=26%, list=19%, signal=21%	2261/6714/1869/369/3845/1839/595/1890/1019
hsa05144	Malaria	25	-0.2441	-0.7644	0.8294	0.8968	0.7421	3082	tags=28%, list=19%, signal=23%	3606/3082/4233/3689/975/7058/7057
hsa04640	Hematopoietic cell lineage	37	-0.2254	-0.7759	0.8389	0.8986	0.7436	3352	tags=38%, list=21%, signal=30%	1378/1435/3655/3575/3119/3676/1604/3108/4311/1436/3672/3678/3554/960
hsa00630	Glyoxylate and dicarboxylate metabolism	25	-0.2418	-0.7573	0.8366	0.8986	0.7436	3201	tags=28%, list=20%, signal=22%	2731/4594/9380/847/2752/5095/38
hsa00604	Glycosphingolipid biosynthesis - ganglio series	15	-0.2689	-0.7376	0.8351	0.8986	0.7436	3687	tags=40%, list=23%, signal=31%	8869/30815/81849/2720/256435/6489
hsa04929	GnRH secretion	57	-0.2102	-0.7927	0.8436	0.9009	0.7455	711	tags=19%, list=4%, signal=19%	2550/4893/5290/3782/5579/208/3709/23236/5291/10000/3708
hsa00564	Glycerophospholipid metabolism	80	-0.202	-0.8124	0.856	0.9113	0.7541	3784	tags=28%, list=24%, signal=21%	9791/85465/79143/5130/1608/23175/253558/23171/56994/10390/1607/8526/129642/10434/56261/23761/55326/8527/5337/56894/1606/54947
hsa04964	Proximal tubule bicarbonate reclamation	20	-0.2447	-0.7248	0.8664	0.9167	0.7586	2158	tags=20%, list=14%, signal=17%	358/10991/483/476
hsa00130	Ubiquinone and other terpenoid-quinone biosynthesis	9	-0.2918	-0.6878	0.8642	0.9167	0.7586	11252	tags=100%, list=71%, signal=29%	1728/51805/79001/10229/2677/154807/51004/27235
hsa04540	Gap junction	78	0.198	0.793	0.8858	0.9316	0.7709	2379	tags=18%, list=15%, signal=15%	5593/153/2697/5578/107/6714/203068/5598/3845/2983/10376/5159/5582/57369
hsa04146	Peroxisome	74	0.1979	0.7864	0.8852	0.9316	0.7709	4083	tags=32%, list=26%, signal=24%	4843/26061/10654/5827/5826/23600/10455/8443/55825/1384/8540/4358/8310/8528/5264/25824/8799/3417/10901/5194/30/5191/1891/6647
hsa04612	Antigen processing and presentation	44	0.2113	0.7532	0.8893	0.9324	0.7716	3267	tags=27%, list=21%, signal=22%	3134/5993/1514/567/3105/3306/5720/3309/6890/920/3115/3326
hsa05216	Thyroid cancer	35	0.2156	0.7317	0.8996	0.9376	0.7758	2788	tags=20%, list=18%, signal=17%	6256/578/3845/83439/10342/581/595
hsa00450	Selenocompound metabolism	16	-0.2459	-0.6847	0.8977	0.9376	0.7758	1890	tags=19%, list=12%, signal=17%	7296/51091/4548
hsa00140	Steroid hormone biosynthesis	21	-0.2328	-0.6975	0.9049	0.9397	0.7776	1696	tags=14%, list=11%, signal=13%	51170/51478/51144
hsa00511	Other glycan degradation	17	-0.2378	-0.675	0.9072	0.9397	0.7776	2815	tags=18%, list=18%, signal=15%	175/2720/4123
hsa03008	Ribosome biogenesis in eukaryotes	71	-0.1956	-0.7679	0.9114	0.9401	0.778	2791	tags=20%, list=18%, signal=16%	10482/10556/55127/10775/51602/23160/22803/84135/55813/79631/1459/84916/54464/29102
hsa04672	Intestinal immune network for IgA production	16	0.2365	0.664	0.913	0.9401	0.778	4391	tags=31%, list=28%, signal=23%	7852/958/3115/6387/8174
hsa05322	Systemic lupus erythematosus	46	0.1995	0.7194	0.923	0.9453	0.7823	4817	tags=37%, list=30%, signal=26%	3015/92815/121504/8334/6632/3014/8338/55506/958/3115/3020/6738/8349/8363/6628/8365/55766
hsa00430	Taurine and hypotaurine metabolism	10	0.2598	0.6345	0.9251	0.9453	0.7823	2823	tags=30%, list=18%, signal=25%	2686/2687/2327
hsa05310	Asthma	4	0.3286	0.5946	0.9262	0.9453	0.7823	3140	tags=50%, list=20%, signal=40%	958/3115
hsa00790	Folate biosynthesis	18	0.2242	0.6468	0.934	0.9505	0.7866	3435	tags=28%, list=22%, signal=22%	6697/5860/8836/873/5092
hsa01230	Biosynthesis of amino acids	58	0.1918	0.725	0.9418	0.9556	0.7908	3614	tags=21%, list=23%, signal=16%	2023/3421/5723/7086/22934/435/5223/10993/2805/5832/3417/48
hsa00290	Valine, leucine and isoleucine biosynthesis	4	-0.291	-0.5302	0.9628	0.9741	0.806	5266	tags=75%, list=33%, signal=50%	586/113675/587
hsa04721	Synaptic vesicle cycle	61	-0.1709	-0.6536	0.9861	0.989	0.8184	3906	tags=28%, list=25%, signal=21%	1175/51382/8775/526/26052/51606/9114/10814/161/1785/523/535/246213/1213/773/23545/163
hsa03050	Proteasome	41	-0.1753	-0.6176	0.9827	0.989	0.8184	5413	tags=41%, list=34%, signal=27%	5695/5715/7979/5704/5684/5685/10197/5706/5710/5707/23198/5687/9491/5708/10213/5701/5682
hsa00603	Glycosphingolipid biosynthesis - globo and isoglobo series	13	-0.2016	-0.5312	0.984	0.989	0.8184	4342	tags=31%, list=27%, signal=22%	10690/2523/8706/6489
hsa03022	Basal transcription factors	36	-0.1468	-0.502	0.9986	0.9986	0.8263	3727	tags=19%, list=23%, signal=15%	83860/6875/2962/10629/2965/6872/6873

## Sheet: Supplementary Table 3
Drug	Cosine	Q-value	CMC_HBCC	PsychENCODE_BrainGVEX	CNS activity	US withdrawn	Conditions	Known targets	Preclinical/clinical support	Note
MD-II-051	-0.4372	<0.01	Yes	No
SA-1473648	-0.4305	<0.01	Yes	Yes
6-nitrodopamine	-0.4204	<0.01	Yes	Yes
SA-1939891	-0.4119	<0.01	Yes	Yes
SA-246522	-0.4066	<0.01	Yes	Yes
SA-3676	-0.4031	0.0412	Yes	No
Alendronic-acid	-0.3871	<0.01	Yes	Yes	Yes	No	Glucocorticoid-induced osteoporosis - Approved Osteoporosis - Approved Paget's disease - Approved	Farnesyl diphosphate synthase - Inhibitor Geranylgeranyl pyrophosphate synthetase - Inhibitor Acetylcholinesterase - Inhibitor		Highlighted by another repurposing study for schizophrenia: https://doi.org/10.1038/s41598-019-48307-w CNS activity: https://doi.org/10.1016/j.neuro.2018.11.012
SA-1938820	-0.3857	<0.01	Yes	Yes
SA-1938862	-0.3784	<0.01	Yes	Yes
PD-168077	-0.3724	<0.01	Yes	No
SA-247615	-0.3697	<0.01	Yes	Yes
Aminobenztropine	-0.3684	<0.01	Yes	Yes
SA-1459224	-0.3629	<0.01	Yes	No
BG-1003	-0.3577	<0.01	Yes	No
SA-90153	-0.3545	<0.01	Yes	Yes
SA-96835	-0.3449	<0.01	Yes	Yes
Khellin	-0.3446	<0.01	Yes	No	Yes	No	Vitiligo - Phase II Angina pectoris - Approved Asthma - Approved	Cytochrome P450 1A1 - Inhibitor Aryl hydrocarbon receptor - Activator Ca2+ influx - Inhibitor		Could rescue mitochondrial function in common forms of familial Parkinson’s disease (Table 1): https://doi.org/10.1093/brain/awt224 CNS activity: https://doi.org/10.1177/000331976401500204
WAY-405	-0.3438	<0.01	Yes	No
SA-1459167	-0.343	<0.01	Yes	Yes
SA-1938757	-0.3354	<0.01	Yes	Yes
SA-1920756	-0.3347	<0.01	Yes	No
SA-85268	-0.333	<0.01	Yes	Yes
LBH-589	-0.3329	0.0035	Yes	Yes
SA-423131	-0.331	<0.01	Yes	Yes
RAN-02	-0.3304	0.0465	Yes	Yes
SA-96805	-0.3289	<0.01	Yes	Yes
SA-1944378	-0.3273	0.0465	Yes	Yes
SA-1938867	-0.3263	<0.01	Yes	Yes
KDM-103	-0.3252	<0.01	Yes	Yes
SA-424755	-0.3249	<0.01	Yes	No
BG-1002	-0.321	<0.01	Yes	Yes
Rimonabant	-0.3203	<0.01	Yes	Yes	Yes	Yes	Obesity - Approved Arteriosclerosis - Phase III Fatty liver disease - Phase III	Cannabinoid CB1 receptor - Inverse Agonist Cannabinoid CB2 receptor - Inverse Agonist	Rimonabant for neurocognition in schizophrenia: A 16-week double blind randomized placebo controlled trial found improvement in specific learning deficit based on response to positive feedback. https://doi.org/10.1016/j.schres.2011.11.009 Rimonabant has been shown to normalize psychotic-like behaviors in animal models of schizophrenia https://pubmed.ncbi.nlm.nih.gov/22716146/ https://pubmed.ncbi.…	Approved for obesity but withdrawn due to serious adverse effects on mood
BG-1001	-0.3191	<0.01	Yes	No
Ciproxifan	-0.3183	<0.01	Yes	Yes		No		Histamine H3 receptor - Antagonist (https://www.ncbi.nlm.nih.gov/pubmed/15115409 | https://www.ncbi.nlm.nih.gov/pubmed/11052804 | https://www.ncbi.nlm.nih.gov/pubmed/21366724)		Subchronic dosing suggests some antipsychotic-like activities: https://doi.org/10.4137%2FJEN.S27244
Kaempferol	-0.3165	<0.01	Yes	No	Yes	No	Cancer - Preclinical Depression - Preclinical Osteoarthritis - Phase II	Ribosomal protein S6 kinase alpha 5 - Inhibitor DNA topoisomerase II - Inhibitor Monoamine oxidase A - Inhibitor Ribosomal protein S6 kinase alpha 3 - Inhibitor	Antipsychotic evidence on rodents https://www.frontiersin.org/articles/10.3389/fphar.2022.895668/full
Dimenhydrinate	-0.3136	0.0465	Yes	Yes		No
SA-1920722	-0.3097	<0.01	Yes	No
SA-1457169	-0.3084	<0.01	Yes	Yes
SA-90024	-0.3074	<0.01	Yes	Yes
WAY-100635	-0.3067	0.0465	Yes	No
Allantoxanamide	-0.3053	<0.01	Yes	No
SA-1459002	-0.3034	<0.01	Yes	Yes
Iniparib	-0.3027	<0.01	Yes	No		No	Squamous cell lung cancer - Phase III Breast cancer - Phase III Ovarian cancer - Phase II	Poly [ADP-ribose] polymerase-1 - Inhibitor
Alizapride	-0.3008	<0.01	Yes	Yes	Yes	No	Nausea and vomiting - Approved	Dopamine D2 receptor - Antagonist
SA-245650	-0.3008	0.0284	Yes	Yes
SA-1938421	-0.2993	0.0173	Yes	Yes
SA-427069	-0.2983	0.0464	Yes	No
SA-425929	-0.298	0.0222	Yes	No
Glutamine	-0.2953	<0.01	Yes	Yes	Yes	No	Short bowel syndrome - Approved	Protein-glutamine gamma-glutamyltransferase - Substrate CTP synthase 1 - Antagonist Apoptotic process - Inhibitor Glutaminase kidney isoform, mitochondrial - Substrate		CNS penetration: https://doi.org/10.1152/ajpcell.1998.274.4.C1101
SA-427137	-0.2951	0.0465	Yes	Yes
Carbachol	-0.2939	<0.01	Yes	Yes	Yes	No	Elevated intraocular pressure - Approved	Muscarinic acetylcholine receptor - Agonist Acetylcholinesterase - Substrate		Cholinergic activation from M3 and M1 receptors induced by carbachol facilitates synaptic plasticity in a model representing a GABA dysfunction in schizophrenia: https://doi.org/10.1073/pnas.0506034102
OM-137	-0.2927	<0.01	Yes	No
1-methylisoquinoline	-0.2865	<0.01	Yes	Yes		No
Vidarabine	-0.2821	0.0271	Yes	No	Yes	No	Paroxysmal supraventricular tachycardia - Approved Keratoconjunctivitis - Approved Epithelial keratitis - Approved Herpes simplex infection - Phase III	Adenosine receptor - Agonist Thymidine kinase - Substrate Human herpesvirus 1 DNA polymerase - Inhibitor		CNS penetration: https://pubmed.ncbi.nlm.nih.gov/8301550/ Case study found patient's schizo-affective disorder improved after herpes simplex encephalitis treatment with vidarabine: https://doi.org/10.1097/00007611-198511000-00021 Association between herpes simplex & schizophrenia: https://pubmed.ncbi.nlm.nih.gov/15319094/ Case studies of association between herpes and schizophrenia: https://doi.o…
Etanidazole	-0.2762	0.0465	Yes	Yes		No	Advanced head and neck cancer - Phase III	GSH transferase - Inhibitor
SA-1459187	-0.2753	<0.01	Yes	No
Ellagic-acid	-0.2738	<0.01	Yes	Yes	Yes	No	Follicular lymphoma - Phase II HPV infection - Not Provided	Tyrosine-protein kinase TIE-2 - Inhibitor Aldose reductase - Inhibitor Casein kinase II alpha - Inhibitor		Ellagic acid alleviates clozapine‑induced oxidative stress and mitochondrial dysfunction in cardiomyocytes: https://doi.org/10.1080/01480545.2020.1850758 CNS activity: https://doi.org/10.1007/s10072-011-0775-1
KW-06	-0.2699	0.0035	Yes	Yes
SA-1456305	-0.2674	<0.01	Yes	No
SA-1456220	-0.2638	<0.01	Yes	Yes
BG-1004	-0.2636	0.0267	Yes	No
Fluoro-SAHA	-0.2629	<0.01	Yes	No
Tetraethylenepentamine (Colestipol)	-0.2624	0.0465	Yes	No		No	Primary hypercholesterolemia - Approved Hematologic malignancies - Phase II	Bile acids - Binding Agent Oxidative Stress - Inhibitor Copper - Chelating Agent		Long term usage profile is relatively safe: https://doi.org/10.1016/0021-9150(75)90023-4
KDM-096	-0.2598	<0.01	Yes	Yes
Hydroxytyrosol	-0.259	<0.01	Yes	Yes	Yes	No		Arachidonate 5-lipoxygenase - Inhibitor		Neuroprotection effects in vivo and protection against oxidative stress in vitro: https://doi.org/10.1016/j.jff.2021.104506 https://doi.org/10.3389/fphar.2022.895668 Hydroxytyrosol protects brain cells from lipid peroxidation in rat brain slices: https://doi.org/10.1016/j.jnutbio.2013.08.007
Apramycin	-0.2563	0.0465	Yes	Yes
SA-247508	-0.2531	<0.01	Yes	Yes
SA-1937516	-0.25	0.0465	Yes	No
Nifenazone	-0.2491	<0.01	Yes	Yes		No	Rheumatic disorders - Preclinical
SA-244466	-0.249	0.0062	Yes	No
Ioversol	-0.2488	<0.01	Yes	No		No	Urinary system disease - Approved Cardiovascular diseases - Approved Glioma - Approved	Caspase-3 - Activator
SA-1463838	-0.2467	0.0465	Yes	No
SA-1480001	-0.2452	<0.01	No	No
SA-85377	-0.2436	0.0267	Yes	No
SA-102787	-0.2405	<0.01	Yes	No
APEC	-0.2395	<0.01	Yes	No
Bietaserpine	-0.2378	0.0317	Yes	No		No	Antihypertensive agent marketed in the 1960s in France and Italy	VMAT receptors - Inhibitor
Benfotiamine	-0.2321	0.0317	Yes	No	Yes	No	Type 1 diabetes mellitus - Phase II Alzheimer’s disease - Phase II	Glycogen synthase kinase-3 - Inhibitor		Benfotiamine improved cognitive function, reduced amyloid deposition, and suppressed GSK3 activity in an animal model of Alzheimer’s disease: https://doi.org/10.1093/brain/awq069
SA-1459430	-0.2318	0.0119	Yes	No
N-bromoacetyltryptamine	-0.2294	<0.01	Yes	No
SA-89735	-0.2274	0.0317	No	Yes
SA-427228	-0.2269	<0.01	Yes	No
Levisoprenaline	-0.226	0.0465	Yes	Yes
Nadifloxacin	-0.2199	<0.01	Yes	Yes		No	Acne vulgaris - Approved	DNA gyrase - Inhibitor
SA-1459256	-0.2169	0.0035	Yes	No
SA-427730	-0.2084	<0.01	Yes	Yes
SA-419021	-0.2078	0.0465	Yes	No
SA-1456576	-0.205	0.0465	Yes	No
SA-1939064	-0.2043	0.0465	Yes	No
Desmethyl-DASB	-0.2036	<0.01	Yes	Yes
Butacaine	-0.1839	<0.01	No	No		No
Amifostine	-0.1818	<0.01	Yes	No		No	Ovarian cancer - Approved Head and neck cancer - Approved	Alkaline phosphatase placental-like - Substrate
SA-89705	-0.1665	<0.01	Yes	Yes
SA-1939938	-0.1624	0.0035	No	No
SA-1456734	-0.1585	<0.01	Yes	No
C2-dihydroceramide	-0.1482	0.0465	No	No		No
SA-90471	-0.1408	0.0465	Yes	No
SA-1456227	-0.1344	0.0465	Yes	No
BML-286	-0.1298	0.0464	No	No
SA-84869	-0.1201	<0.01	No	No

## Sheet: Supplementary Table 4
Transcription factor	Evidence	Author	DOI
STAT1	Treatment with the antipsychotic risperidone is associated with increased M1-like JAK-STAT1 signature gene expression in PBMCs from participants with psychosis and THP-1 monocytes and macrophages	Melbourne et al. 2019	https://doi.org/10.1016/j.intimp.2019.106093
RFX4	Differential methylation between male schizophrenia patients with complete remission and control male pool before treatment	Rukova et al. 2014	https://doi.org/10.1080/13102818.2014.933501
	A key regulator of schizophrenia-related transcriptional changes in prefrontal cortex	Pearl et al. 2019	https://doi.org/10.1016/j.cels.2019.01.002
ZBTB14	Upregulated expression in the corpus callosum of schzophrenia patients versus controls	Shimamoto-Mitsuyama et al. 2021	https://doi.org/10.1093/cercor/bhaa236
ELF1	TF disrupted by schizophrenia risk single-nucleotide polymorphisms (SNPs)	Huo et al. 2019	https://doi.org/10.1038/s41467-019-08666-4
ETV4	Significantly associated with antidepressant response, which has a genetic overlap to schizophrenia	Pain et al. 2021	https://doi.org/10.1016/j.bpsgos.2021.07.008
ETV1	Key mRNA in long non-coding RNA-associated competing endogenous RNA axes in Brodmann Area 10 brain region of schizophrenia patients	Sabaie et al. 2022	https://doi.org/10.3389/fpsyt.2022.1010977
ERF	Include validated coding de novo mutations discovered in subjects with schizophrenia	Fromer et al. 2014	https://doi.org/10.1038/nature12929
ZBTB7C	Downregulated in peripheral blood leukocyte from schizophrenia patients versus healthy controls by RNA-seq	Zhang et al. 2020	https://doi.org/10.12659/MSM.922426
BATF3	Differentially regulated in animal models of DISC1 anLeu607Phe variation with multiple evidence of genetic association to schizophrenia	Kano et al. 2020	https://doi.org/10.1038/s41380-018-0217-z
ATF7	An eQTL gene associated to tardive dyskinesia in schizophrenia	Lim et al. 2021	https://doi.org/10.1038/s41398-021-01471-y
NFYB	Interact to Dtnbp1 (Dysbindin) - a key susceptibility gene for schizophrenia	Okuda et al. 2010	https://doi.org/10.1371/journal.pone.0008773
	Hub gene transcription factors-microRNAs co-regulation networks in schizophrenia	Xu et al. 2016	https://doi.org/10.1093/schbul/sbv170
RUNX2	Downregulated in peripheral blood leukocyte from schizophrenia patients versus healthy controls by RNA-seq	Zhang et al. 2020	https://doi.org/10.12659/MSM.922426
ELF4	Genome-wide association to schizophrenia in African-American samples	Shi et al. 2009	https://doi.org/10.1038/nature08192
BACH2	Upregulated in peripheral blood mononuclear cells from patients with 22q11 deletion syndrome associated to schizophrenia risk	van Beveren et al. 2012	https://doi.org/10.1371/journal.pone.0033473
TGIF1	A candidate gene for psychosis	Chavarría-Siles et al. 2007	https://doi.org/10.1038/sj.mp.4001997
PKNOX1	A candidate gene associated to processing speed - one major compromised cognitive function in schizophrenia	Luciano et al. 2010	https://doi.org/10.1016/j.biopsycho.2010.11.008
	Significant interaction effect between PKNOX1 methylation and diagnosis on memory performance in schizophrenia	Hass et al. 2015	https://doi.org/10.1016/j.pnpbp.2015.01.006
ATF1	An eQTL gene associated to schizophrenia in Han Chinese population	Liu et al. 2021	https://doi.org/10.1186/s12916-021-02039-9
RFX2	Overexpressed in drug-naïve schizophrenia and dowregulated after antipsychotic treatments	Crespo-Facorro et al. 2014	https://doi.org/10.1093/ijnp/pyu066
